# Supplementary material for: A Mediterranean Diet‐Based Food Mix Ameliorates Diabetes‐ and Obesity‐Associated Liver Alterations Through Mitochondrial and Metabolic Reprogramming
Source: Mol Nutr Food Res. 2025 Sep 1;69(21):e70210. doi: 10.1002/mnfr.70210 (PMC12581731; doi:10.1002/mnfr.70210)
Supplement: Supplementary file 2 — Supporting file 2: mnfr70210‐sup‐0002‐TableS2.xlsx [file MNFR-69-e70210-s002.xlsx]

## Sheet: Compounds_ID
Name	Formula	Annot. Source: Predicted Compositions	Annot. Source: mzCloud Search	Annot. Source: ChemSpider Search	Annot. Source: MassList Search	Annot. DeltaMass [ppm]	Calc. MW	m/z	RT [min]	Mass List Match: Endogenous Metabolites database 4400 compounds	Mass List Match: LipidMaps Structure Database 2023-01-11	Mass List Match: HMDB All metabolites (v5. 217719 cpds)	Mass List Match: Natural Products Atlas 2023_06	MS2	Neutral Losses	Reference Ion
Dodecanoylcarnitine	C19 H37 N O4	Full match	No results	Full match	Full match	0.14	343.272	344.28	5.536	No matches found	Multiple matches found	Multiple matches found	No matches found	DDA for preferred ion	Fatty_Acid_16:0	[M+H]+1
D-(+)-Maltose	C12 H22 O11	Full match	Full match	Not the top hit	Full match	-1.12	342.116	387.114	1.038	Multiple matches found	No matches found	Multiple matches found	No matches found	DDA for preferred ion	Hexose	[M+FA-H]-1
2-Aminoisobutyric acid	C4 H9 N O2	Full match	Full match	Not the top hit	Full match	-0.89	103.063	104.071	1.047	Multiple matches found	Multiple matches found	Multiple matches found	No matches found	DDA for preferred ion	CH3COOH;CO2	[M+H]+1
Decanoylcarnitine	C17 H33 N O4	Full match	Full match	Full match	Full match	0.14	315.241	316.248	5.035	Single match found	Multiple matches found	Multiple matches found	No matches found	DDA for preferred ion		[M+H]+1
N-Acetylkynurenine	C12 H14 N2 O4	Full match	No results	Partial match	Full match	0.39	250.095	251.103	3.516	No matches found	No matches found	Multiple matches found	Multiple matches found	No MS2		[M+H]+1
Chenodeoxycholic Acid	C24 H40 O4	Not the top hit	Full match	Full match	Full match	-0.8	392.292	437.291	7.16	Multiple matches found	Multiple matches found	Multiple matches found	Multiple matches found	DDA for other ion		[M+FA-H]-1
Acetyl-L-carnitine	C9 H17 N O4	Full match	Full match	Full match	Full match	-0.14	203.116	204.123	1.041	Single match found	Multiple matches found	Multiple matches found	No matches found	DDA for preferred ion	CH3COOH;Deoxyhexose;NO2;Pentose	[M+H]+1
3-Guanidinopropanoate	C4 H9 N3 O2	Full match	No results	Partial match	Full match	-0.22	131.069	132.077	1.042	Multiple matches found	No matches found	Multiple matches found	Single match found	DDA for preferred ion		[M+H]+1
Corticosterone	C21 H30 O4	Full match	Full match	Full match	Full match	0.24	346.214	347.222	5.052	Multiple matches found	Multiple matches found	Multiple matches found	Multiple matches found	DDA for preferred ion		[M+H]+1
NP-021018	C12 H18 O4	No results	Invalid mass	No results	No results	97213.7	248.103	249.11	5.182	No matches found	No matches found	No matches found	No matches found	DDA for preferred ion		[M+H]+1
	C14 H22 O8	Full match	No results	No results	No results	-2.72	318.131	319.138	1.785	No matches found	No matches found	No matches found	No matches found	No MS2		[M+H]+1
	C2 H5 N10 O8 P	Full match	No results	No results	No results	-0.95	328.003	329.01	0.97	No matches found	No matches found	No matches found	No matches found	No MS2		[M+H]+1
		No results	No results	No results	No results		512.335	511.327	6.287	No matches found	No matches found	No matches found	No matches found	No MS2		[M-H]-1
	C7 H9 N O3 P2	Full match	No results	No results	No results	-1.52	217.005	218.013	0.973	No matches found	No matches found	No matches found	No matches found	No MS2		[M+H]+1
Vindoline	C25 H32 N2 O6	No results	No results	Partial match	Full match	0.88	456.226	457.234	7.137	Single match found	No matches found	Single match found	Multiple matches found	DDA for preferred ion		[M+H]+1
		No results	No results	No results	No results		192.095	193.102	4.215	No matches found	No matches found	No matches found	No matches found	No MS2		[M+H]+1
Notoginsenoside T2	C37 H62 O10	Full match	No results	No results	Full match	-0.65	666.434	665.427	6.552	No matches found	No matches found	Single match found	No matches found	No MS2		[M-H]-1
8-iso Prostaglandin A2	C20 H30 O4	No results	Full match	Not the top hit	Full match	0.1	334.214	335.222	4.772	Multiple matches found	Multiple matches found	Multiple matches found	Multiple matches found	DDA for preferred ion		[M+H]+1
		No results	No results	No results	No results		313.156	314.164	5.685	No matches found	No matches found	No matches found	No matches found	No MS2		[M+H]+1
		No results	No results	No results	No results		339.187	340.194	5.464	No matches found	No matches found	No matches found	No matches found	No MS2		[M+H]+1
Cyanoacetic acid	C3 H3 N O2	Full match	No results	Partial match	Full match	-0.52	85.0163	84.0091	1.396	No matches found	No matches found	Single match found	No matches found	No MS2		[M-H]-1
OON-PE	C32 H60 N O9 P	No results	No results	No results	Full match	-1.52	633.4	634.407	7.997	No matches found	Single match found	No matches found	No matches found	No MS2		[M+H]+1
	C29 H61 N9 O6 S	Full match	No results	No results	No results	-1.93	663.445	664.453	8.282	No matches found	No matches found	No matches found	No matches found	No MS2		[M+H]+1
(2E)-11-(4-aminophenyl)-5,9-dihydroxy-4,6,8-trimethyl-11-oxo-undec-2-enoic acid	C20 H29 N O5	No results	No results	No results	Full match	-0.29	363.204	364.212	7.259	No matches found	No matches found	No matches found	Single match found	DDA for preferred ion		[M+H]+1
		No results	No results	No results	No results		327.247	328.254	8.153	No matches found	No matches found	No matches found	No matches found	No MS2		[M+H]+1
	C29 H47 N O3	Full match	No results	No results	No results	0.27	457.356	458.363	6.061	No matches found	No matches found	No matches found	No matches found	No MS2		[M+H]+1
		No results	No results	No results	No results		520.301	519.294	5.7	No matches found	No matches found	No matches found	No matches found	No MS2		[M-H]-1
		No results	No results	No results	No results		391.571	392.578	2.781	No matches found	No matches found	No matches found	No matches found	No MS2		[M+H]+1
[Similar to: Dihomo-?-Linolenic Acid; ΔMass: 285.0987 Da]	C29 H54 N O9 P	Full match	Invalid mass	No results	No results	1.71	591.355	590.347	7.571	No matches found	No matches found	No matches found	No matches found	DDA for preferred ion	CH3COOH	[M-H]-1
	C28 H53 O11 P	Full match	No results	No results	No match	-1.26	596.332	597.339	7.807	No matches found	No matches found	No matches found	Multiple matches found	DDA for preferred ion		[M+H]+1
		No results	No results	No results	No results		610.348	611.355	8.214	No matches found	No matches found	No matches found	No matches found	No MS2		[M+H]+1
N-Acetylsphinganine	C20 H41 N O3	No results	No results	Partial match	Full match	0.31	343.309	344.316	6.383	No matches found	No matches found	Single match found	No matches found	DDA for preferred ion	Fatty_Acid_16:0	[M+H]+1
		No results	No results	No results	No results		235.151	236.159	7.061	No matches found	No matches found	No matches found	No matches found	No MS2		[M+H]+1
2-Oxo-delta3-4_5_5-trimethylcyclopentenylacetate	C10 H14 O3	No results	No results	Partial match	Full match	-0.21	182.094	183.102	2.734	Multiple matches found	Multiple matches found	Multiple matches found	Multiple matches found	No MS2		[M+H]+1
	C17 H7 N6 O3 P3 S2	Full match	No results	No results	No results	-1.29	499.923	498.915	0.904	No matches found	No matches found	No matches found	No matches found	No MS2		[M-H]-1
		No results	No results	No results	No results		197.178	198.185	6.599	No matches found	No matches found	No matches found	No matches found	No MS2		[M+H]+1
(-)-Jasmonicacid	C12 H18 O3	No results	No results	Partial match	Full match	-0.94	210.125	211.133	7.087	Multiple matches found	Multiple matches found	Multiple matches found	Multiple matches found	No MS2		[M+H]+1
[Similar to: Oleoyl Ethanolamide; ΔMass: 352.0151 Da]	C26 H52 N3 O15 P	Full match	Invalid mass	No results	No match	-0.56	677.313	676.306	7.401	No matches found	No matches found	No matches found	Single match found	DDA for preferred ion		[M-H]-1
Taurocholate	C26 H45 N O7 S	Full match	No results	Partial match	Full match	-1.03	515.291	514.284	6.743	Multiple matches found	Multiple matches found	Multiple matches found	No matches found	DDA for preferred ion	H2O	[M-H]-1
2-Methylfuran	C5 H6 O	Full match	No results	Partial match	Full match	-0.26	82.0418	83.0491	2.05	No matches found	No matches found	Multiple matches found	No matches found	No MS2		[M+H]+1
	C4 H8 N5 O15 P	Full match	No results	No results	No results	-0.52	396.975	397.983	0.924	No matches found	No matches found	No matches found	No matches found	No MS2		[M+H]+1
		No results	No results	No results	No results		341.843	340.835	0.18	No matches found	No matches found	No matches found	No matches found	DDA for preferred ion	CO;CO2	[M-H]-1
(5Z,8Z)-3-hydroxytetradecadienoylcarnitine	C21 H37 N O5	Full match	No results	Partial match	Full match	-0.08	383.267	384.274	4.738	No matches found	Single match found	Multiple matches found	Single match found	No MS2		[M+H]+1
PHHdiA-PC	C31 H58 N O11 P	No results	No results	No results	Full match	0.65	651.375	650.368	7.896	No matches found	Multiple matches found	No matches found	No matches found	DDA for preferred ion	CH3COOH;H2O	[M-H]-1
		No results	No results	No results	No results		346.221	345.214	0.874	No matches found	No matches found	No matches found	No matches found	No MS2		[M-H]-1
N-Hydroxy-staurosporine terminal acetate	C31 H30 N4 O6	No results	No results	No results	Full match	1.37	554.217	553.21	5.933	No matches found	No matches found	No matches found	Single match found	No MS2		[M-H]-1
		No results	No results	No results	No results		442.219	441.212	5.89	No matches found	No matches found	No matches found	No matches found	DDA for preferred ion		[M-H]-1
	C11 H31 N7 O7 S	Full match	No results	No results	No results	-0.96	405.2	404.193	6.284	No matches found	No matches found	No matches found	No matches found	No MS2		[M-H]-1
	C5 H14 N O6 P3	Full match	No results	No results	No results	1.2	277.004	278.011	1.847	No matches found	No matches found	No matches found	No matches found	No MS2		[M+H]+1
	C2 H Cl N3 O9 P	Full match	No results	No results	No results	-1.87	276.913	275.906	0.857	No matches found	No matches found	No matches found	No matches found	DDA for preferred ion		[M-H]-1
	C24 H31 N2 O2 P S	Full match	No results	No match	No match	-1.63	442.184	441.176	5.13	No matches found	No matches found	Single match found	No matches found	No MS2		[M-H]-1
Estradiol benzoate	C25 H28 O3	No results	Invalid mass	No results	No match	-6.07	376.202	377.209	7.871	No matches found	No matches found	Single match found	No matches found	DDA for preferred ion		[M+H]+1
	C25 H43 N O9 P2	Full match	No results	No results	No match	1.14	563.242	564.249	6.308	No matches found	No matches found	Single match found	No matches found	No MS2		[M+H]+1
	C23 H46 Cl O P3	Full match	No results	No results	No results	1.54	466.246	465.238	5.802	No matches found	No matches found	No matches found	No matches found	DDA for preferred ion		[M-H]-1
Cortisol	C21 H30 O5	No results	Full match	Full match	Full match	-1.4	362.209	363.216	5.794	Multiple matches found	Multiple matches found	Multiple matches found	Multiple matches found	DDA for preferred ion	C4H8	[M+H]+1
		No results	No results	No results	No results		677.761	676.754	0.979	No matches found	No matches found	No matches found	No matches found	No MS2		[M-H]-1
		No results	No results	No results	No results		565.299	564.292	7.302	No matches found	No matches found	No matches found	No matches found	DDA for preferred ion		[M-H]-1
8-Iso-15-keto-prostaglandin-F2β	C20 H32 O5	Not the top hit	Full match	Not the top hit	Full match	-0.09	352.225	353.232	5.166	Multiple matches found	Multiple matches found	Multiple matches found	Multiple matches found	DDA for preferred ion		[M+H]+1
	C20 H44 N7 O P S5	Full match	No results	No results	No results	0.13	589.195	590.202	5.813	No matches found	No matches found	No matches found	No matches found	No MS2		[M+H]+1
	C18 H45 N9 O10	Full match	No results	No results	No results	0.95	547.329	548.337	6.462	No matches found	No matches found	No matches found	No matches found	DDA for preferred ion		[M+H]+1
	C6 H20 N6 O3 P2	Full match	No results	No results	No match	-1.75	286.107	287.114	4.364	No matches found	No matches found	Multiple matches found	No matches found	DDA for preferred ion		[M+H]+1
		No results	No results	No results	No results		575.246	574.238	5.938	No matches found	No matches found	No matches found	No matches found	No MS2		[M-H]-1
	C14 H35 N4 O3 P S2	Full match	No results	No match	No match	-0.48	402.189	401.181	4.951	No matches found	No matches found	Multiple matches found	No matches found	No MS2		[M-H]-1
	C11 H29 N4 O7 P	Full match	No results	No results	No match	1.84	360.178	359.171	4.224	No matches found	Single match found	No matches found	No matches found	No MS2		[M-H]-1
Artemisinin	C15 H22 O5	No match	Invalid mass	No results	No results	-63841.6	264.134	265.141	5.676	No matches found	No matches found	No matches found	No matches found	DDA for preferred ion		[M+H]+1
	C20 H47 N7 S	Full match	No results	No results	No results	0.47	417.362	418.369	4.484	No matches found	No matches found	No matches found	No matches found	No MS2		[M+H]+1
		No results	No results	No results	No results		201.553	202.561	4.379	No matches found	No matches found	No matches found	No matches found	No MS2		[M+H]+1
		No results	No results	No results	No results		207.08	208.087	0.817	No matches found	No matches found	No matches found	No matches found	No MS2		[M+H]+1
		No results	No results	No results	No results		103.071	104.079	0.999	No matches found	No matches found	No matches found	No matches found	DDA for preferred ion		[M+H]+1
	C39 H86 N8 O P2	Full match	No results	No results	No results	-2.1	744.638	743.631	13.283	No matches found	No matches found	No matches found	No matches found	DDA for preferred ion		[M-H]-1
		No results	No results	No results	No results		169.844	168.836	0.848	No matches found	No matches found	No matches found	No matches found	No MS2		[M-H]-1
		No results	No results	No results	No results		339.249	340.256	5.729	No matches found	No matches found	No matches found	No matches found	No MS2		[M+H]+1
	C22 H49 N9 O5 P2	Full match	No results	No results	No results	-0.07	581.333	580.326	5.895	No matches found	No matches found	No matches found	No matches found	No MS2		[M-H]-1
	C22 H43 N8 P	Full match	No results	No match	No match	-1.03	450.334	449.327	6.393	Single match found	Multiple matches found	Multiple matches found	No matches found	DDA for preferred ion		[M-H]-1
Rishitin	C14 H22 O2	No results	No results	Partial match	Full match	-0.66	222.162	223.169	7.164	Single match found	Multiple matches found	Multiple matches found	Multiple matches found	No MS2		[M+H]+1
[Similar to: NP-002047; ΔMass: 68.0106 Da]	C14 H33 N4 O8 P	Full match	Invalid mass	No match	No match	1.73	416.204	415.197	5.015	No matches found	No matches found	Single match found	Single match found	DDA for preferred ion		[M-H]-1
		No results	No results	No results	No results		305.13	306.137	2.648	No matches found	No matches found	No matches found	No matches found	DDA for preferred ion		[M+H]+1
Resolvin T1	C22 H34 O5	Full match	No results	Partial match	Full match	-1	378.24	377.233	6.427	No matches found	Multiple matches found	Multiple matches found	Multiple matches found	DDA for preferred ion	Fatty_Acid_18:3	[M-H]-1
	C10 H21 O2 P S2	Full match	No results	No match	No match	-2.15	268.071	269.079	5.652	No matches found	No matches found	Single match found	No matches found	DDA for preferred ion		[M+H]+1
		No results	No results	No results	No results		200.104	423.198	1.774	No matches found	No matches found	No matches found	No matches found	DDA for other ion		[2M+Na]+1
	C17 H25 N2 P S	Full match	No results	No match	No match	-0.62	320.147	319.14	5.154	Multiple matches found	No matches found	Multiple matches found	No matches found	No MS2		[M-H]-1
		No results	No results	No results	No results		170.841	169.834	1.356	No matches found	No matches found	No matches found	No matches found	No MS2		[M-H]-1
		No results	No results	No results	No results		290.246	291.253	7.495	No matches found	No matches found	No matches found	No matches found	No MS2		[M+H]+1
Virescenoside Z11	C26 H38 O10	No results	No results	No results	Full match	1.09	510.247	509.24	6.492	No matches found	No matches found	No matches found	Single match found	DDA for preferred ion	Glucuronide	[M-H]-1
	C26 H37 N4 O2 P3	Full match	No results	No results	No results	-0.16	530.213	531.22	6.433	No matches found	No matches found	No matches found	No matches found	DDA for preferred ion	Glucuronide	[M+H]+1
	C4 H9 N5 O6	Full match	No results	No results	No results	1.06	223.056	224.063	6.209	No matches found	No matches found	No matches found	No matches found	No MS2		[M+H]+1
		No results	No results	No results	No results		183.063	184.07	7.239	No matches found	No matches found	No matches found	No matches found	No MS2		[M+H]+1
	C33 H65 N O3 P2	Full match	No results	No results	No results	2.09	585.445	586.452	7.91	No matches found	No matches found	No matches found	No matches found	No MS2		[M+H]+1
		No results	No results	No results	No results		215.554	216.561	0.291	No matches found	No matches found	No matches found	No matches found	No MS2		[M+H]+1
Olivetolic acid	C12 H16 O4	No results	No results	Full match	Full match	1.77	224.105	449.218	6.647	No matches found	Single match found	Multiple matches found	Multiple matches found	No MS2		[2M+H]+1
	C4 H8 N O2 P	Full match	No results	No results	No results	-2.65	133.029	134.036	1.696	No matches found	No matches found	No matches found	No matches found	No MS2		[M+H]+1
	C15 H14 N4 O4	Full match	No results	No results	No results	0.11	314.102	315.109	4.269	No matches found	No matches found	No matches found	No matches found	DDA for preferred ion		[M+H]+1
		No results	No results	No results	No results		452.335	475.325	7.292	No matches found	No matches found	No matches found	No matches found	No MS2		[M+Na]+1
PS(18:1(9Z)/0:0)	C24 H46 N O9 P	No results	No results	Full match	Full match	-1.95	523.29	524.297	7.476	No matches found	Single match found	Multiple matches found	No matches found	DDA for preferred ion		[M+H]+1
(2R,2'S)-Isobuteine	C7 H13 N O4 S	No results	No results	Not the top hit	Full match	0.09	207.057	206.049	1.706	No matches found	No matches found	Multiple matches found	No matches found	No MS2		[M-H]-1
	C17 H35 N O3	Full match	No results	No results	No results	0.14	301.262	302.269	5.41	No matches found	No matches found	No matches found	No matches found	DDA for preferred ion		[M+H]+1
	C21 H42 N9 O3 P S	Full match	No results	No match	No results	-0.32	531.287	530.279	4.79	No matches found	No matches found	No matches found	No matches found	DDA for preferred ion		[M-H]-1
Costunolide	C15 H20 O2	Full match	No results	Partial match	Full match	0.03	232.146	233.154	6.341	Single match found	Multiple matches found	Multiple matches found	Multiple matches found	No MS2		[M+H]+1
	C4 H6 N6 O4	Full match	No results	No match	No results	1.06	202.045	201.038	6.927	No matches found	No matches found	No matches found	No matches found	DDA for preferred ion		[M-H]-1
	C22 H49 N4 O6 P	Full match	No results	No match	No results	1.3	496.34	495.332	6.373	No matches found	No matches found	No matches found	No matches found	DDA for preferred ion		[M-H]-1
	C17 H34 N2 O3	Full match	No results	No results	No results	-0.15	314.257	315.264	5.183	No matches found	No matches found	No matches found	No matches found	DDA for preferred ion		[M+H]+1
	C22 H45 N4 P S2	Full match	No results	No match	No match	0.85	460.283	461.29	5.664	No matches found	Multiple matches found	Multiple matches found	Multiple matches found	No MS2		[M+H]+1
	C7 H18 N3 O5 P	Full match	No results	No results	No match	0.44	255.099	256.106	0.95	No matches found	No matches found	Single match found	No matches found	No MS2		[M+H]+1
Prostaglandin F2α 1-11-lactone	C20 H32 O4	No match	Invalid mass	No match	No match	-53566.2	318.219	317.212	7.538	Multiple matches found	Multiple matches found	Multiple matches found	Multiple matches found	DDA for preferred ion		[M-H]-1
(S)-Abscisicacid	C15 H20 O4	No results	No results	Partial match	Full match	-0.62	264.136	265.143	7.041	Single match found	Multiple matches found	Multiple matches found	Multiple matches found	No MS2		[M+H]+1
	C6 H16 Cl N4 O15 P	Full match	No results	No results	No results	-3.12	450.002	448.995	0.932	No matches found	No matches found	No matches found	No matches found	No MS2		[M-H]-1
	C4 H7 N6 O6 P	Full match	No results	No results	No results	1.02	266.017	265.009	1.703	No matches found	No matches found	No matches found	No matches found	No MS2		[M-H]-1
1-(6-Amino-9H-purin-9-yl)-1-deoxy-Î²-D-ribofuranuronamide	C10 H12 N6 O4	Full match	No results	Full match	No results	1.2	280.092	281.1	4.57	No matches found	No matches found	No matches found	No matches found	No MS2		[M+H]+1
	C39 H86 N8 O P2	Full match	No results	No results	No results	-1.7	744.639	743.631	13.165	No matches found	No matches found	No matches found	No matches found	DDA for preferred ion		[M-H]-1
	C24 H57 N7 O7 P2	Full match	No results	No match	No match	-2.74	617.378	618.385	5.151	No matches found	No matches found	Single match found	No matches found	No MS2		[M+H]+1
3097-C2	C13 H17 N O4	Full match	No results	Partial match	Full match	0.06	251.116	252.123	4.876	No matches found	No matches found	No matches found	Multiple matches found	No MS2		[M+H]+1
	C15 H36 N5 O2 P3	Full match	No results	No results	No results	-0.31	411.208	412.215	5.528	No matches found	No matches found	No matches found	No matches found	No MS2		[M+H]+1
NP-018348	C20 H32 O3	No match	Invalid mass	No match	No match	143660	366.24	365.233	4.911	Multiple matches found	Multiple matches found	Multiple matches found	Multiple matches found	DDA for preferred ion		[M-H]-1
Thromboxane B2	C20 H34 O6	No results	Invalid mass	No results	No results	59372.6	392.217	393.225	4.988	No matches found	No matches found	No matches found	No matches found	DDA for preferred ion		[M+H]+1
3-hydroxy-cis-5-octenoylcarnitine	C15 H27 N O5	Full match	No results	No results	Full match	0.99	301.189	302.197	5.443	No matches found	Single match found	Multiple matches found	No matches found	DDA for preferred ion		[M+H]+1
PS-PC	C28 H54 N O10 P	No results	No results	No results	Full match	0.29	595.349	594.342	7.951	No matches found	Single match found	Multiple matches found	Multiple matches found	DDA for preferred ion		[M-H]-1
	C29 H68 N9 O4 P	Full match	No results	No results	No results	-0.31	637.513	638.52	5.904	No matches found	No matches found	No matches found	No matches found	No MS2		[M+H]+1
ethyl 5R,6R-epoxy-9E-eicosen-7-ynoate	C22 H36 O3	Full match	No results	Partial match	Full match	-1.42	348.266	347.259	8.731	No matches found	Multiple matches found	Multiple matches found	No matches found	No MS2		[M-H]-1
		No results	No results	No results	No results		185.53	186.538	0.184	No matches found	No matches found	No matches found	No matches found	No MS2		[M+H]+1
4,7-dioxo-octanoic acid	C8 H12 O4	Full match	No results	Partial match	Full match	0.3	172.074	171.066	9.487	No matches found	Multiple matches found	Multiple matches found	Multiple matches found	DDA for preferred ion	CO2	[M-H]-1
[Similar to: Ethyl myristate; ΔMass: 237.1211 Da]	C29 H53 N O P2	Full match	Invalid mass	No results	No results	2.22	493.361	492.354	6.406	No matches found	No matches found	No matches found	No matches found	DDA for preferred ion		[M-H]-1
Ethyl myristate	C16 H32 O2	No results	Full match	Not the top hit	Full match	0.21	256.24	255.233	6.489	Single match found	Multiple matches found	Multiple matches found	Multiple matches found	DDA for preferred ion		[M-H]-1
	C16 H31 N8 O5 P	Full match	No results	No results	No match	0.52	446.216	445.208	4.744	No matches found	No matches found	Single match found	No matches found	DDA for preferred ion		[M-H]-1
	C15 H18 N O8 P	Full match	No results	No results	No results	-1.44	371.076	372.084	1.382	No matches found	No matches found	No matches found	No matches found	No MS2		[M+H]+1
	C5 H13 N10 O P	Full match	No results	No results	No results	1.29	260.101	261.109	2.23	No matches found	No matches found	No matches found	No matches found	No MS2		[M+H]+1
Hexyl glucoside	C12 H24 O6	Full match	No results	No results	Full match	0.91	264.158	287.147	4.166	No matches found	No matches found	Multiple matches found	No matches found	No MS2		[M+Na]+1
	C23 H4 Cl N3 O13 P2	Full match	No results	No results	No results	-1.37	626.89	625.883	0.969	No matches found	No matches found	No matches found	No matches found	No MS2		[M-H]-1
	C27 H42	Full match	No results	No results	No results	-0.26	366.329	367.336	12.391	No matches found	No matches found	No matches found	No matches found	DDA for preferred ion		[M+H]+1
		No results	No results	No results	No results		645.851	644.844	0.902	No matches found	No matches found	No matches found	No matches found	No MS2		[M-H]-1
	C6 H21 N7 O5	Full match	No results	No results	No results	1.24	271.161	272.168	4.278	No matches found	No matches found	No matches found	No matches found	No MS2		[M+H]+1
		No results	No results	No results	No results		389.129	390.136	6.527	No matches found	No matches found	No matches found	No matches found	No MS2		[M+H]+1
		No results	No results	No results	No results		779.632	780.639	0.975	No matches found	No matches found	No matches found	No matches found	DDA for preferred ion		[M+H]+1
	C H N2 O15 P S	Full match	No results	No results	No results	1.97	343.884	342.877	0.918	No matches found	No matches found	No matches found	No matches found	No MS2		[M-H]-1
		No results	No results	No results	No results		362.532	363.54	1.337	No matches found	No matches found	No matches found	No matches found	No MS2		[M+H]+1
	C8 H9 Br N3 O P	Full match	No results	No results	No results	1.39	272.967	271.96	1.458	No matches found	No matches found	No matches found	No matches found	No MS2		[M-H]-1
Toxin T2 tetrol	C15 H22 O6	Full match	No results	Not the top hit	Full match	-0.36	298.142	297.134	5.677	No matches found	No matches found	Multiple matches found	Multiple matches found	DDA for preferred ion		[M-H]-1
	C20 H26 O2 S	Full match	No results	No results	No results	0.69	330.166	331.173	4.296	No matches found	No matches found	No matches found	No matches found	DDA for other ion		[M+H]+1
	C18 H22 N6 O2	Full match	No results	No match	No match	1.06	354.181	355.188	6.312	No matches found	Single match found	Multiple matches found	No matches found	No MS2		[M+H]+1
	C18 H41 N10 P3 S2	Full match	No results	No results	No match	1.04	554.218	553.21	5.701	No matches found	No matches found	No matches found	Single match found	No MS2		[M-H]-1
		No results	No results	No results	No results		569.973	570.98	1.567	No matches found	No matches found	No matches found	No matches found	DDA for preferred ion		[M+H]+1
	C7 H20 N9 O4 P	Full match	No results	No results	No results	2.7	325.138	326.146	1.214	No matches found	No matches found	No matches found	No matches found	No MS2		[M+H]+1
Lidocaine	C14 H22 N2 O	Full match	No results	Full match	Full match	-0.06	234.173	235.18	6.29	Single match found	No matches found	Multiple matches found	No matches found	No MS2		[M+H]+1
		No results	No results	No results	No results		256.215	279.204	5.282	No matches found	No matches found	No matches found	No matches found	DDA for other ion		[M+Na]+1
		No results	No results	No results	No results		319.186	320.194	6.693	No matches found	No matches found	No matches found	No matches found	No MS2		[M+H]+1
Sch 38512	C23 H44 N2 O5	No results	No results	No results	Full match	0.38	428.325	429.332	5.396	No matches found	No matches found	No matches found	Multiple matches found	No MS2		[M+H]+1
(4Z)-decenoylcarnitine	C17 H31 N O4	No results	No results	Partial match	Full match	-0.53	313.225	314.232	4.931	No matches found	Multiple matches found	Multiple matches found	No matches found	DDA for preferred ion		[M+H]+1
(7Z,10Z,13Z,16Z,19Z)-docosapentaenoylcarnitine	C29 H47 N O4	Full match	No results	Partial match	Full match	0.54	473.351	474.358	4.537	No matches found	Multiple matches found	Multiple matches found	Multiple matches found	DDA for preferred ion		[M+H]+1
t17:0 phytosphingosine	C17 H37 N O3	Full match	No results	No results	Full match	0.11	303.277	304.285	5.547	No matches found	Single match found	No matches found	No matches found	DDA for preferred ion	H2O	[M+H]+1
		No results	No results	No results	No results		653.738	654.745	0.98	No matches found	No matches found	No matches found	No matches found	No MS2		[M+H]+1
	C8 H26 N5 O P3	Full match	No results	No results	No results	-0.78	301.135	302.142	3.291	No matches found	No matches found	No matches found	No matches found	DDA for preferred ion		[M+H]+1
[Similar to: Prostaglandin K1; ΔMass: -100.0903 Da]		No results	Invalid mass	No results	No results		252.135	251.127	5.831	No matches found	No matches found	No matches found	No matches found	DDA for preferred ion		[M-H]-1
		No results	No results	No results	No results		550.311	551.319	7.862	No matches found	No matches found	No matches found	No matches found	No MS2		[M+H]+1
(7Z,10Z,13Z,16Z,19Z)-docosapentaenoylcarnitine	C29 H47 N O4	Full match	No results	Partial match	Full match	0.55	473.351	474.358	4.952	No matches found	Multiple matches found	Multiple matches found	Multiple matches found	No MS2		[M+H]+1
Ethyl 3-methyl-9H-carbazole-9-carboxylate	C16 H15 N O2	No results	No results	Not the top hit	Full match	-0.23	253.11	254.118	1.447	No matches found	No matches found	Multiple matches found	No matches found	DDA for preferred ion		[M+H]+1
	C14 H28 N2 O10 P2 S	Full match	No results	No results	No results	-1.42	478.093	477.086	5.258	No matches found	No matches found	No matches found	No matches found	DDA for preferred ion		[M-H]-1
	C15 H36 Br N7 O S	Full match	No results	No results	No results	1.07	441.189	440.182	10.152	No matches found	No matches found	No matches found	No matches found	No MS2		[M-H]-1
7,8beta-dihydroponasterone A	C27 H46 O6	Full match	No results	No results	Full match	1.13	466.33	465.323	7.514	No matches found	Multiple matches found	Multiple matches found	Single match found	No MS2		[M-H]-1
	C12 H11 N O7 S	Full match	No results	No results	No results	1.13	313.026	312.019	0.906	No matches found	No matches found	No matches found	No matches found	No MS2		[M-H]-1
[Similar to: Glycerophospho-N-palmitoyl ethanolamine; ΔMass: 97.9718 Da]	C22 H47 Cl2 N3 O6 S	Full match	Invalid mass	No results	No results	2.02	551.257	550.25	7.304	No matches found	No matches found	No matches found	No matches found	DDA for preferred ion		[M-H]-1
		No results	No results	No results	No results		198.993	200	0.244	No matches found	No matches found	No matches found	No matches found	DDA for preferred ion		[M+H]+1
	C21 H46 N5 O10 P	Full match	No results	No results	No results	1.82	559.299	560.307	5.191	No matches found	No matches found	No matches found	No matches found	No MS2		[M+H]+1
N,N-Didesmethyltramadol	C14 H21 N O2	Full match	No results	Not the top hit	Full match	0.46	235.157	236.165	4.373	No matches found	No matches found	Multiple matches found	Multiple matches found	No MS2		[M+H]+1
		No results	No results	No results	No results		594.339	595.346	7.843	No matches found	No matches found	No matches found	No matches found	No MS2		[M+H]+1
Carnosol	C20 H26 O4	No results	No results	Not the top hit	Full match	0.86	330.183	331.191	4.828	Multiple matches found	Multiple matches found	Multiple matches found	Multiple matches found	DDA for preferred ion	NO2	[M+H]+1
Lepistamide C	C17 H24 N2 O4	Full match	No results	No results	Full match	0.02	320.174	319.166	4.808	No matches found	No matches found	No matches found	Multiple matches found	DDA for preferred ion		[M-H]-1
		No results	No results	No results	No results		254.994	253.987	0.893	No matches found	No matches found	No matches found	No matches found	No MS2		[M-H]-1
		No results	No results	No results	No results		273.176	274.184	6.349	No matches found	No matches found	No matches found	No matches found	DDA for preferred ion	NH3	[M+H]+1
2_5_6-Trihydroxy-5_6-dihydroquinoline	C9 H9 N O3	Full match	No results	Partial match	Full match	0.1	179.058	178.051	2.728	Multiple matches found	No matches found	Multiple matches found	Single match found	No MS2		[M-H]-1
L-Prolinamide, 5-oxo-L-prolyl-1-methyl-L-histidyl-	C17 H24 N6 O4	No results	No results	Partial match	Full match	0.96	376.186	377.194	5.694	No matches found	No matches found	Multiple matches found	No matches found	No MS2		[M+H]+1
Epirodin A	C16 H18	Full match	No results	No results	Full match	-0.13	210.141	211.148	7.485	No matches found	No matches found	No matches found	Single match found	No MS2		[M+H]+1
		No results	No results	No results	No results		480.022	479.015	0.899	No matches found	No matches found	No matches found	No matches found	No MS2		[M-H]-1
	C16 H29 N O4 S	Full match	No results	No results	No results	0.24	331.182	332.189	5.26	No matches found	No matches found	No matches found	No matches found	DDA for preferred ion		[M+H]+1
	C25 H51 N4 O4 P3 S	Full match	No results	No results	No results	-1.81	596.283	595.276	6.185	No matches found	No matches found	No matches found	No matches found	No MS2		[M-H]-1
		No results	No results	No results	No results		615.456	616.463	7.427	No matches found	No matches found	No matches found	No matches found	No MS2		[M+H]+1
[Similar to: MF498; ΔMass: -251.0156 Da]	C20 H32 O S2	Full match	Invalid mass	No match	No match	-3.36	352.188	353.195	5.601	No matches found	No matches found	Multiple matches found	Multiple matches found	DDA for other ion		[M+H]+1
	C4 H4 N5 O17 P3	Full match	No results	No results	No results	-0.65	486.881	485.874	0.957	No matches found	No matches found	No matches found	No matches found	No MS2		[M-H]-1
Dec-4-enedioylcarnitine	C17 H29 N O6	No results	No results	No results	Full match	0.22	343.2	344.207	5.904	No matches found	No matches found	Multiple matches found	No matches found	No MS2		[M+H]+1
		No results	No results	No results	No results		238.155	239.162	5.98	No matches found	No matches found	No matches found	No matches found	No MS2		[M+H]+1
		No results	No results	No results	No results		362.205	363.212	7.261	No matches found	No matches found	No matches found	No matches found	No MS2		[M+H]+1
		No results	No results	No results	No results		645.25	644.242	5.773	No matches found	No matches found	No matches found	No matches found	No MS2		[M-H]-1
GibberellinA37openlactone	C20 H28 O6	Full match	No results	Partial match	Full match	-1.23	364.188	363.181	4.151	Multiple matches found	Multiple matches found	Multiple matches found	Multiple matches found	No MS2		[M-H]-1
19(R)-Hydroxy prostaglandin F1α	C20 H36 O6	Full match	Full match	Partial match	Full match	-0.86	372.251	371.244	5.552	No matches found	Multiple matches found	No matches found	Multiple matches found	DDA for preferred ion		[M-H]-1
	C19 H31 N9 O6 S	Full match	No results	No results	No results	-1.03	513.211	514.219	4.674	No matches found	No matches found	No matches found	No matches found	DDA for preferred ion		[M+H]+1
	C7 H7 N O6 S	Full match	No results	No results	No results	0.17	232.999	231.992	3.873	No matches found	No matches found	No matches found	No matches found	No MS2		[M-H]-1
		No results	No results	No results	No results		382.015	381.008	0.96	No matches found	No matches found	No matches found	No matches found	No MS2		[M-H]-1
		No results	No results	No results	No results		584.344	583.337	7.459	No matches found	No matches found	No matches found	No matches found	DDA for preferred ion		[M-H]-1
[Similar to: Acetyl-CoA; ΔMass: -383.0422 Da]		No results	Invalid mass	No results	No results		426.084	425.076	2.023	No matches found	No matches found	No matches found	No matches found	DDA for preferred ion		[M-H]-1
		No results	No results	No results	No results		436.207	437.215	6.249	No matches found	No matches found	No matches found	No matches found	DDA for preferred ion		[M+H]+1
Rimosamide D	C27 H40 N4 O7	No results	No results	No results	Full match	0.75	532.29	531.283	5.558	No matches found	No matches found	No matches found	Single match found	No MS2		[M-H]-1
	C21 H50 N5 O2 P3	Full match	No results	No results	No results	-0.44	497.318	498.325	5.413	No matches found	No matches found	No matches found	No matches found	No MS2		[M+H]+1
	C3 H2 O P2 S	Full match	No results	No results	No results	2.62	147.931	146.924	0.176	No matches found	No matches found	No matches found	No matches found	DDA for preferred ion	CO;CO2;CO3;NO2	[M-H]-1
	C24 H34 O3	Full match	No results	Partial match	Full match	0.05	370.251	371.258	6.298	No matches found	Multiple matches found	Multiple matches found	Multiple matches found	No MS2		[M+H]+1
N-palmitoyl alanine	C19 H37 N O3	No results	No results	Partial match	Full match	-0.26	327.277	328.285	7.826	No matches found	Multiple matches found	Multiple matches found	Multiple matches found	No MS2		[M+H]+1
		No results	No results	No results	No results		287.155	310.144	5.476	No matches found	No matches found	No matches found	No matches found	No MS2		[M+Na]+1
(12Z)-9,10,11-trihydroxyoctadec-12-enoic acid	C18 H34 O5	No match	Invalid mass	No match	No match	66570.1	352.225	353.232	5.393	Multiple matches found	Multiple matches found	Multiple matches found	Multiple matches found	DDA for preferred ion		[M+H]+1
	C19 H28 N3 O2 P	Full match	No results	No results	No results	-0.66	361.192	360.184	6.218	No matches found	No matches found	No matches found	No matches found	No MS2		[M-H]-1
		No results	No results	No results	No results		200.147	401.301	4.971	No matches found	No matches found	No matches found	No matches found	DDA for other ion		[2M+H]+1
N-tetradecanoyl-homoserine lactone	C18 H33 N O3	Full match	No results	No results	Full match	-0.43	311.246	310.239	8.262	No matches found	Single match found	No matches found	Single match found	No MS2		[M-H]-1
1_6_6-Trimethyl-2_7-dioxabicyclo[3.2.2]nonan-3-one	C10 H16 O3	No results	No results	Partial match	Full match	-0.68	184.11	185.117	7.99	Multiple matches found	Multiple matches found	Multiple matches found	Multiple matches found	No MS2		[M+H]+1
	C23 H28 N2 O10	Full match	No results	No results	No results	-0.16	492.174	491.167	4.929	No matches found	No matches found	No matches found	No matches found	DDA for preferred ion		[M-H]-1
	C37 H65 N4 O2 P S	Full match	No results	No results	No results	0.19	660.457	661.464	10.934	No matches found	No matches found	No matches found	No matches found	No MS2		[M+H]+1
(Z)-N-[(2R)-2-Amino-1-hydroxy-3-{[(1Z)-N-hydroxy-9-(methylsulfanyl)nonanimidoyl]sulfanyl}propylidene]glycine	C15 H29 N3 O4 S2	No results	No results	Full match	No results	1.17	379.16	378.153	6.528	No matches found	No matches found	No matches found	No matches found	DDA for preferred ion		[M-H]-1
	C19 H32 N8 O3 P2 S	Full match	No results	No results	No results	-0.71	514.179	513.172	4.457	No matches found	No matches found	No matches found	No matches found	DDA for preferred ion		[M-H]-1
	C2 H4 N3 O8 P	Full match	No results	No results	No results	1.08	228.974	227.967	0.962	No matches found	No matches found	No matches found	No matches found	No MS2		[M-H]-1
	C33 H44 N O2 P S	Full match	No results	No results	No results	-1.06	549.282	550.29	7.205	No matches found	No matches found	No matches found	No matches found	No MS2		[M+H]+1
1R-cis-3,3,5-Trimethylcyclohexyl ester5-oxo-L-proline	C14 H23 N O3	No results	No results	Partial match	Full match	0.39	253.168	254.175	6.102	No matches found	No matches found	Multiple matches found	Multiple matches found	No MS2		[M+H]+1
(2R,5R,6R)-3-[(1E,3E)-hepta-1,3-dien-1-yl]-5,6-dihydroxy-2-(hydroxymethyl)cyclohexan-1-one	C14 H22 O4	Full match	Full match	No results	Not the top hit	0.32	254.152	255.159	5.354	No matches found	Single match found	Single match found	Multiple matches found	DDA for preferred ion		[M+H]+1
		No results	No results	No results	No results		739.699	740.706	0.981	No matches found	No matches found	No matches found	No matches found	No MS2		[M+H]+1
	C21 H45 N7 O S	Full match	No results	No results	No match	-0.34	443.34	444.348	5.888	No matches found	No matches found	No matches found	Single match found	No MS2		[M+H]+1
		No results	No results	No results	No results		351.809	352.816	0.958	No matches found	No matches found	No matches found	No matches found	No MS2		[M+H]+1
		No results	No results	No results	No results		523.242	524.249	6.333	No matches found	No matches found	No matches found	No matches found	No MS2		[M+H]+1
	C20 H13 Cl N2 O3 S5	Full match	No results	No results	No results	-1.13	523.921	522.914	0.869	No matches found	No matches found	No matches found	No matches found	No MS2		[M-H]-1
	C5 H N9 O7 P2	Full match	No results	No results	No results	0.64	360.948	359.94	0.981	No matches found	No matches found	No matches found	No matches found	DDA for preferred ion		[M-H]-1
		No results	No results	No results	No results		378.671	379.679	5.696	No matches found	No matches found	No matches found	No matches found	No MS2		[M+H]+1
Type IV cyanolipid 22:1 ester	C27 H47 N O2	Full match	No results	No results	Full match	0.52	417.361	418.368	4.638	No matches found	Multiple matches found	No matches found	No matches found	No MS2		[M+H]+1
10-Nitrolinoleic acid	C18 H31 N O4	No results	No results	Not the top hit	Full match	-0.31	325.225	326.232	7.948	No matches found	Multiple matches found	Multiple matches found	Multiple matches found	DDA for preferred ion		[M+H]+1
		No results	No results	No results	No results		385.967	384.959	0.86	No matches found	No matches found	No matches found	No matches found	No MS2		[M-H]-1
NP-020283	C29 H46 O6	Full match	Full match	No results	Partial match	0.06	490.329	489.322	5.248	No matches found	Single match found	No matches found	Single match found	DDA for preferred ion		[M-H]-1
		No results	No results	No results	No results		177.844	176.837	1.391	No matches found	No matches found	No matches found	No matches found	No MS2		[M-H]-1
Oxaloterpin E	C21 H33 N O2	No results	No results	No results	Full match	-0.17	331.251	332.258	7.5	No matches found	No matches found	No matches found	Multiple matches found	No MS2		[M+H]+1
	C12 H2 Cl2 N5 O7 P S3	Full match	No results	No results	No results	-0.9	524.823	525.83	0.953	No matches found	No matches found	No matches found	No matches found	No MS2		[M+H]+1
	C31 H54 N O11 P	Full match	No results	No results	No results	-2.02	647.342	648.349	7.772	No matches found	No matches found	No matches found	No matches found	DDA for preferred ion		[M+H]+1
	C11 H6 Cl2 O5 S2	Full match	No results	No results	No results	0.73	351.904	350.896	8.966	No matches found	No matches found	No matches found	No matches found	DDA for preferred ion	CO2	[M-H]-1
Costunolide	C15 H20 O2	Full match	No results	Partial match	Full match	0.04	232.146	233.154	8.077	Single match found	Multiple matches found	Multiple matches found	Multiple matches found	DDA for preferred ion		[M+H]+1
	C6 H3 Cl N5 O5 P	Full match	No results	No results	No results	1.39	290.956	289.949	0.861	No matches found	No matches found	No matches found	No matches found	No MS2		[M-H]-1
	C7 H N3 O9	Full match	No results	No results	No results	-2.35	270.971	269.963	1.498	No matches found	No matches found	No matches found	No matches found	No MS2		[M-H]-1
methyl 5-hydroperoxy-6,8,9,11-bisepidioxy-12,14-eicosadienoate	C21 H34 O8	Full match	No results	Partial match	Full match	0.45	414.226	415.233	6.278	No matches found	Multiple matches found	Multiple matches found	No matches found	DDA for other ion		[M+H]+1
		No results	No results	No results	No results		265.632	266.639	6.898	No matches found	No matches found	No matches found	No matches found	DDA for preferred ion		[M+H]+1
Sphingofungin H	C22 H39 N O6	No results	No results	No results	Full match	-0.03	413.278	414.285	7.904	No matches found	Single match found	No matches found	No matches found	No MS2		[M+H]+1
		No results	No results	No results	No results		240.067	239.06	8.503	No matches found	No matches found	No matches found	No matches found	No MS2		[M-H]-1
(±)8(9)-DiHET	C20 H34 O4	Full match	Full match	Not the top hit	Full match	-0.53	338.246	337.238	7.26	Multiple matches found	Multiple matches found	Multiple matches found	Multiple matches found	DDA for preferred ion		[M-H]-1
	C25 H52 N2 P2 S	Full match	No results	No results	No results	-0.59	474.332	475.34	5.027	No matches found	No matches found	No matches found	No matches found	DDA for preferred ion		[M+H]+1
6-Acetyl-2,2-dimethyl-2H-1-benzopyran	C13 H14 O2	No results	No results	Full match	Full match	-0.56	202.099	203.107	7.95	No matches found	No matches found	Multiple matches found	Multiple matches found	No MS2		[M+H]+1
		No results	No results	No results	No results		182.057	183.064	4.364	No matches found	No matches found	No matches found	No matches found	No MS2		[M+H]+1
2-oxosuberate	C8 H12 O5	Full match	No results	Partial match	Full match	-0.15	188.068	187.061	1.639	Single match found	No matches found	Multiple matches found	Multiple matches found	No MS2		[M-H]-1
Pramiracetam	C14 H27 N3 O2	No results	No results	Full match	No results	0.13	269.21	270.218	4.752	No matches found	No matches found	No matches found	No matches found	DDA for preferred ion		[M+H]+1
	C20 H36 O8	Full match	No results	No results	No results	-0.95	404.241	403.233	7.63	No matches found	No matches found	No matches found	No matches found	No MS2		[M-H]-1
Penicillither	C18 H17 Cl O8	No results	No results	No results	Full match	-1.96	396.06	395.053	0.891	No matches found	No matches found	No matches found	Multiple matches found	No MS2		[M-H]-1
		No results	No results	No results	No results		217.977	218.984	1.578	No matches found	No matches found	No matches found	No matches found	No MS2		[M+H]+1
Alcyopterosin G	C15 H21 N O4	No results	No results	Partial match	Full match	-0.4	279.147	280.154	1.799	No matches found	Multiple matches found	Single match found	Multiple matches found	No MS2		[M+H]+1
		No results	No results	No results	No results		560.39	561.397	8.368	No matches found	No matches found	No matches found	No matches found	No MS2		[M+H]+1
NKK	C16 H32 N6 O5	Full match	Full match	No results	No results	1.21	388.244	389.251	5.111	No matches found	No matches found	No matches found	No matches found	DDA for preferred ion		[M+H]+1
Butenylcarnitine	C11 H19 N O4	No results	No results	Full match	Full match	0.1	229.131	230.139	3.9	No matches found	Multiple matches found	Multiple matches found	No matches found	No MS2		[M+H]+1
3-Hydroxy-4-methylanthranilate	C8 H9 N O3	Full match	No results	Partial match	Full match	-0.62	167.058	166.051	6.009	Multiple matches found	No matches found	Multiple matches found	Multiple matches found	DDA for preferred ion	NO	[M-H]-1
Canangalia I	C13 H20 O5	Full match	No results	Partial match	Full match	0.11	256.131	255.124	5.234	No matches found	Single match found	Multiple matches found	Multiple matches found	DDA for preferred ion	CO2;H2O	[M-H]-1
MG(0:0/20:5(5Z,8Z,11Z,14Z,17Z)/0:0)	C23 H36 O4	Full match	No results	Not the top hit	Full match	0.31	376.261	377.269	5.792	No matches found	Multiple matches found	Multiple matches found	Multiple matches found	No MS2		[M+H]+1
	C15 H12 N3 O2 P	Full match	No results	No results	No results	-1.15	297.066	298.074	4.913	No matches found	No matches found	No matches found	No matches found	No MS2		[M+H]+1
5S-HETE di-endoperoxide	C20 H34 O8	Full match	No results	Partial match	Full match	-0.35	402.225	401.218	5.256	No matches found	Single match found	Multiple matches found	Multiple matches found	DDA for preferred ion		[M-H]-1
5alpha-androst-16-en-3-one	C19 H28 O	Full match	Invalid mass	Partial match	Full match	0.03	272.214	317.212	7.48	No matches found	Multiple matches found	Multiple matches found	No matches found	DDA for preferred ion		[M+FA-H]-1
trans-2-Dodecenoylcarnitine	C19 H35 N O4	Full match	No results	Full match	Full match	-0.26	341.257	342.264	5.445	No matches found	No matches found	Multiple matches found	No matches found	DDA for preferred ion		[M+H]+1
	C20 H42 N6 O2 S	Full match	No results	No match	No match	-1.47	430.308	431.316	5.449	Single match found	Multiple matches found	Multiple matches found	Multiple matches found	No MS2		[M+H]+1
		No results	No results	No results	No results		179.928	178.92	0.196	No matches found	No matches found	No matches found	No matches found	No MS2		[M-H]-1
	C24 H45 N O6	Full match	No results	No results	No results	-0.53	443.324	442.317	6.162	No matches found	No matches found	No matches found	No matches found	DDA for preferred ion		[M-H]-1
	C17 H28 N6 O4	Full match	No results	No results	No results	-0.31	380.217	379.21	7.738	No matches found	No matches found	No matches found	No matches found	DDA for preferred ion		[M-H]-1
anhydroretinol	C20 H28	Full match	No results	Full match	Full match	-0.41	268.219	269.226	6.244	No matches found	No matches found	Single match found	No matches found	DDA for preferred ion		[M+H]+1
Lauroyl diethanolamide	C16 H33 N O3	Full match	No results	Full match	Full match	0.46	287.246	288.253	5.429	No matches found	Multiple matches found	Single match found	No matches found	DDA for preferred ion		[M+H]+1
2-(4-Methyl-5-thiazolyl)ethyl propionate	C9 H13 N O2 S	No results	No results	Full match	Full match	0.17	199.067	200.074	5.652	No matches found	No matches found	Single match found	No matches found	No MS2		[M+H]+1
	C7 H13 O12 P	Full match	No results	No results	No results	0.35	320.015	319.007	1.42	No matches found	No matches found	No matches found	No matches found	No MS2		[M-H]-1
18-Hydroxycortisol	C21 H30 O6	Full match	No results	Not the top hit	Full match	0.03	378.204	379.212	4.689	No matches found	Multiple matches found	Multiple matches found	Multiple matches found	DDA for preferred ion	H2O	[M+H]+1
N-(3-Oxododecanoyl)homoserinelactone	C16 H27 N O4	Full match	No results	Partial match	Full match	-0.5	297.194	298.201	5.788	Single match found	Multiple matches found	Multiple matches found	Multiple matches found	DDA for other ion		[M+H]+1
1-alkyl-2-acylglycerophosphoethanolamine	C6 H14 N O7 P	Full match	No results	Full match	Full match	0.6	243.051	242.044	1.524	No matches found	No matches found	Single match found	No matches found	No MS2		[M-H]-1
12-oxo-14,18-dihydroxy-9Z,13E,15Z-octadecatrienoic acid	C18 H28 O5	No results	No results	Full match	Full match	-0.43	324.194	325.201	7.531	No matches found	Multiple matches found	Multiple matches found	Multiple matches found	No MS2		[M+H]+1
4-Coumarylalcohol	C9 H10 O2	Full match	No results	Partial match	Full match	-0.24	150.068	151.075	7.648	Multiple matches found	No matches found	Multiple matches found	Single match found	No MS2		[M+H]+1
	C6 H10 N6 O4	Full match	No results	No results	No results	1.24	230.077	231.084	1.404	No matches found	No matches found	No matches found	No matches found	No MS2		[M+H]+1
S-Cysteinosuccinic acid	C7 H11 N O6 S	No results	No results	Not the top hit	Full match	-0.02	237.031	236.023	1.496	No matches found	No matches found	Single match found	No matches found	No MS2		[M-H]-1
	C6 H N6 O10 P3 S2	Full match	No results	No results	No results	-0.08	473.841	472.834	0.18	No matches found	No matches found	No matches found	No matches found	DDA for preferred ion		[M-H]-1
		No results	No results	No results	No results		289.122	290.13	4.754	No matches found	No matches found	No matches found	No matches found	DDA for preferred ion	C4H9	[M+H]+1
	C25 H54 N O3 P	Full match	No results	No results	No results	-1.15	447.384	446.376	11.698	No matches found	No matches found	No matches found	No matches found	No MS2		[M-H]-1
Bursin	C14 H25 N7 O3	No results	No results	No results	Full match	0.51	339.202	340.209	6.283	No matches found	No matches found	Multiple matches found	No matches found	No MS2		[M+H]+1
	C32 H60 N5 O2 P3	Full match	No results	No results	No results	-1.17	639.395	640.403	3.42	No matches found	No matches found	No matches found	No matches found	DDA for preferred ion		[M+H]+1
Phenylglucuronide	C12 H14 O7	No results	No results	Full match	Full match	0.06	270.074	269.067	2.255	No matches found	No matches found	Multiple matches found	Multiple matches found	DDA for preferred ion		[M-H]-1
3-[(2R,3S)-5-hydroxy-2,3,8,8-tetramethyl-4-oxo-2H,3H,4H,8H-pyrano[2,3-f]chromen-6-yl]hexanoic acid	C22 H28 O6	No match	Invalid mass	No results	No results	-46402.5	370.176	371.183	5.136	No matches found	No matches found	No matches found	No matches found	DDA for preferred ion	H2O	[M+H]+1
Stachydrine	C7 H13 N O2	Full match	No results	Full match	Full match	0.34	143.095	144.102	1.553	Single match found	No matches found	Multiple matches found	Multiple matches found	No MS2		[M+H]+1
Lajollamycin	C36 H53 N3 O10	No results	No results	No results	Full match	1.79	687.374	686.368	8.082	No matches found	No matches found	No matches found	Multiple matches found	DDA for preferred ion		[M-H]-1
		No results	No results	No results	No results		162.977	163.984	0.286	No matches found	No matches found	No matches found	No matches found	No MS2		[M+H]+1
Desotamide G	C35 H51 N7 O8	No results	No results	No results	Full match	0.73	697.38	696.373	7.175	No matches found	No matches found	No matches found	Single match found	DDA for preferred ion		[M-H]-1
	C18 H40 N2 O10 P2	Full match	No results	No match	No match	-1.2	506.215	505.208	5.73	Single match found	No matches found	Single match found	Single match found	DDA for preferred ion	Glucuronide	[M-H]-1
	C37 H74 N2 O4 P2 S	Full match	No results	No results	No results	-0.39	704.484	705.491	10.915	No matches found	No matches found	No matches found	No matches found	No MS2		[M+H]+1
		No results	No results	No results	No results		291.205	290.197	6.079	No matches found	No matches found	No matches found	No matches found	DDA for preferred ion		[M-H]-1
		No results	No results	No results	No results		336.693	337.7	3.953	No matches found	No matches found	No matches found	No matches found	DDA for preferred ion		[M+H]+1
	C17 H28 N6 O3	Full match	No results	No results	No results	-0.52	364.222	363.215	7.652	No matches found	No matches found	No matches found	No matches found	DDA for preferred ion		[M-H]-1
Dracocephalumoid A	C20 H24 O5	No results	No results	Partial match	Full match	-0.48	344.162	345.169	6.035	No matches found	Single match found	Multiple matches found	Multiple matches found	No MS2		[M+H]+1
	C41 H79 N O5	Full match	No results	No results	No results	0.18	665.596	664.589	13.624	No matches found	No matches found	No matches found	No matches found	DDA for preferred ion		[M-H]-1
[Similar to: NP-009911; ΔMass: 104.0965 Da]	C20 H40 N2 O3 P2 S	Full match	Invalid mass	No results	No results	-1.4	450.223	449.216	4.745	No matches found	No matches found	No matches found	No matches found	DDA for preferred ion		[M-H]-1
	C18 H38 Cl N O2	Full match	No results	No results	No results	0.05	335.259	334.252	8.59	No matches found	No matches found	No matches found	No matches found	No MS2		[M-H]-1
Nonadecandioic acid	C19 H36 O4	Full match	No results	Partial match	Full match	0.03	328.261	327.254	7.787	No matches found	Multiple matches found	Multiple matches found	Single match found	DDA for preferred ion	H2O	[M-H]-1
	C27 H46 N O2 P3 S	Full match	No results	No results	No results	-0.46	541.246	542.253	5.033	No matches found	No matches found	No matches found	No matches found	DDA for preferred ion		[M+H]+1
		No results	No results	No results	No results		555.297	554.29	7.53	No matches found	No matches found	No matches found	No matches found	DDA for preferred ion		[M-H]-1
Atolypene A	C28 H45 N O3	Full match	No results	No results	Full match	0.5	443.34	444.347	4.861	No matches found	No matches found	No matches found	Single match found	DDA for preferred ion		[M+H]+1
	C7 H21 N7 O9	Full match	No results	No results	No results	-0.46	347.14	346.133	4.118	No matches found	No matches found	No matches found	No matches found	No MS2		[M-H]-1
		No results	No results	No results	No results		593.33	594.337	4.392	No matches found	No matches found	No matches found	No matches found	No MS2		[M+H]+1
	C27 H42 N O7 P	Full match	No results	No results	No results	0.34	523.27	522.262	6.895	No matches found	No matches found	No matches found	No matches found	DDA for preferred ion		[M-H]-1
	C4 H7 N9 O16 P2	Full match	No results	No results	No results	-1.6	498.948	499.955	2.092	No matches found	No matches found	No matches found	No matches found	No MS2		[M+H]+1
	C23 H16 N10 O7 S	Full match	No results	No results	No results	-1.23	576.092	575.084	5.348	No matches found	No matches found	No matches found	No matches found	No MS2		[M-H]-1
	C6 H21 N7 O5	Full match	No results	No results	No results	1.03	271.161	272.168	5.756	No matches found	No matches found	No matches found	No matches found	DDA for preferred ion		[M+H]+1
	C3 H3 N O9 P2 S	Full match	No results	No results	No results	-2.61	290.9	291.907	1.56	No matches found	No matches found	No matches found	No matches found	No MS2		[M+H]+1
N-Butyryl-L-homoserinelactone	C8 H13 N O3	Full match	No results	Partial match	Full match	0.47	171.09	172.097	2.286	Single match found	Single match found	Multiple matches found	Multiple matches found	No MS2		[M+H]+1
	C14 H35 N10 O P S2	Full match	No results	No results	No results	1.42	454.218	455.225	5.819	No matches found	No matches found	No matches found	No matches found	DDA for preferred ion		[M+H]+1
Hexadecanedioicacid;Thapsicacid	C16 H30 O4	Full match	No results	Partial match	Full match	-0.33	286.214	285.207	6.926	Single match found	Multiple matches found	Multiple matches found	Multiple matches found	No MS2		[M-H]-1
	C12 H23 N O3 S	Full match	No results	No results	No results	0.44	261.14	262.147	4.744	No matches found	No matches found	No matches found	No matches found	DDA for preferred ion		[M+H]+1
PGF2alpha dimethyl amide	C22 H39 N O4	No results	No results	No results	Full match	0.19	381.288	382.295	5.817	No matches found	Multiple matches found	Multiple matches found	No matches found	No MS2		[M+H]+1
gamma-Aminobutyryllysine	C10 H21 N3 O3	Full match	No results	Partial match	Full match	0.1	231.158	230.151	0.872	No matches found	No matches found	Single match found	No matches found	No MS2		[M-H]-1
	C7 H5 Cl3 N4 O8	Full match	No results	No results	No results	-0.08	377.917	376.91	0.86	No matches found	No matches found	No matches found	No matches found	No MS2		[M-H]-1
	C8 H7 O8 P	Full match	No results	No results	No results	-1.19	261.988	260.98	1.462	No matches found	No matches found	No matches found	No matches found	No MS2		[M-H]-1
	C29 H53 N	Full match	No results	No results	No results	0	415.418	416.425	7.796	No matches found	No matches found	No matches found	No matches found	No MS2		[M+H]+1
	C5 H11 N5 O16 P2	Full match	No results	No results	No results	-0.28	458.967	457.96	0.957	No matches found	No matches found	No matches found	No matches found	DDA for preferred ion		[M-H]-1
(-)-Jasmonicacid	C12 H18 O3	Full match	No results	Partial match	Full match	0.65	210.126	211.133	4.107	Multiple matches found	Multiple matches found	Multiple matches found	Multiple matches found	No MS2		[M+H]+1
N-oleoyl tyrosine	C27 H43 N O4	Full match	No results	Full match	Full match	0.95	445.32	446.327	4.129	No matches found	Multiple matches found	Multiple matches found	No matches found	DDA for preferred ion		[M+H]+1
	C16 H35 N O4	Full match	No results	No results	No results	-0.21	305.257	306.264	6.937	No matches found	No matches found	No matches found	No matches found	DDA for other ion		[M+H]+1
		No results	No results	No results	No results		440.209	441.216	0.847	No matches found	No matches found	No matches found	No matches found	No MS2		[M+H]+1
	C34 H66 N O11 P	Full match	No results	No results	No results	-0.03	695.437	694.43	8.616	No matches found	No matches found	No matches found	No matches found	DDA for preferred ion	CH3COOH	[M-H]-1
	C8 H13 N7 O4	Full match	No results	No results	No results	1.92	271.103	270.096	3.71	No matches found	No matches found	No matches found	No matches found	No MS2		[M-H]-1
		No results	No results	No results	No results		427.046	426.039	0.996	No matches found	No matches found	No matches found	No matches found	No MS2		[M-H]-1
		No results	No results	No results	No results		179.888	178.88	2.312	No matches found	No matches found	No matches found	No matches found	No MS2		[M-H]-1
	C13 H39 N10 O6 P S2	Full match	No results	No results	No results	-1.05	526.223	525.215	5.917	No matches found	No matches found	No matches found	No matches found	No MS2		[M-H]-1
		No results	No results	No results	No results		474.941	473.934	0.97	No matches found	No matches found	No matches found	No matches found	DDA for preferred ion		[M-H]-1
	C6 H14 N O16 P3 S2	Full match	No results	No results	No results	-0.69	512.896	511.889	0.98	No matches found	No matches found	No matches found	No matches found	No MS2		[M-H]-1
beta-Ionone	C13 H20 O	No results	No results	Partial match	Full match	-0.83	192.151	193.159	6.773	Single match found	Multiple matches found	Multiple matches found	Single match found	No MS2		[M+H]+1
Glutinic acid	C5 H4 O4	Full match	No results	Partial match	Full match	0.29	128.011	127.004	2.05	No matches found	Single match found	Multiple matches found	No matches found	DDA for preferred ion	CO2	[M-H]-1
		No results	No results	No results	No results		499.387	498.38	7.061	No matches found	No matches found	No matches found	No matches found	No MS2		[M-H]-1
	C18 H28 N6 O7	Full match	No results	No results	No results	0.02	440.202	439.195	6.195	No matches found	No matches found	No matches found	No matches found	DDA for preferred ion		[M-H]-1
Brainesteroside A	C33 H52 O11	No results	No results	Partial match	Full match	0.58	624.351	623.344	6.593	No matches found	Multiple matches found	No matches found	Single match found	DDA for preferred ion		[M-H]-1
6-Keto-decanoylcarnitine	C17 H31 N O5	No results	No results	Full match	Full match	-0.34	329.22	328.213	6.838	No matches found	Multiple matches found	Multiple matches found	Single match found	DDA for preferred ion	Pyroglutamic Acid	[M-H]-1
ACRL Toxin II	C17 H24 O5	Full match	Invalid mass	Not the top hit	Full match	-0.03	308.162	307.155	6.871	No matches found	No matches found	Multiple matches found	Multiple matches found	DDA for preferred ion	CO2	[M-H]-1
		No results	No results	No results	No results		181.022	182.029	1.878	No matches found	No matches found	No matches found	No matches found	No MS2		[M+H]+1
		No results	No results	No results	No results		201.009	202.016	1.561	No matches found	No matches found	No matches found	No matches found	No MS2		[M+H]+1
	C5 H10 N8 O5	Full match	No results	No results	No match	0.47	262.078	263.085	3.603	No matches found	No matches found	No matches found	Single match found	DDA for preferred ion		[M+H]+1
D-erythro-L-galacto-Nonulose	C9 H18 O9	Full match	Invalid mass	No results	Full match	0.15	270.095	269.088	6.262	No matches found	No matches found	Multiple matches found	No matches found	DDA for preferred ion		[M-H]-1
3-Methylbut-2-enal	C5 H8 O	Full match	No results	Partial match	Full match	-0.13	84.0575	83.0502	1.715	Multiple matches found	Multiple matches found	Multiple matches found	No matches found	No MS2		[M-H]-1
	C18 H36 N2 O4	Full match	No results	No results	No results	-0.04	344.267	345.275	5.759	No matches found	No matches found	No matches found	No matches found	No MS2		[M+H]+1
	C H3 N8 P S	Full match	No results	No match	No match	0.35	189.994	191.001	0.202	No matches found	No matches found	Multiple matches found	No matches found	DDA for preferred ion		[M+H]+1
		No results	No results	No results	No results		636.383	637.39	8.382	No matches found	No matches found	No matches found	No matches found	No MS2		[M+H]+1
Neorustmicin B	C21 H34 O7	Full match	No results	No results	Full match	-0.65	398.23	397.223	4.68	No matches found	No matches found	No matches found	Multiple matches found	DDA for other ion		[M-H]-1
L-Kynurenine	C10 H12 N2 O3	No results	No results	Full match	Full match	-0.05	208.085	209.092	1.565	Single match found	No matches found	Multiple matches found	Multiple matches found	No MS2		[M+H]+1
		No results	No results	No results	No results		640.358	641.365	7.788	No matches found	No matches found	No matches found	No matches found	DDA for preferred ion		[M+H]+1
Aminopropylcadaverine	C8 H21 N3	Full match	No results	Not the top hit	Full match	0.44	159.174	160.181	0.886	Multiple matches found	No matches found	Multiple matches found	Single match found	No MS2		[M+H]+1
1,2-Anthraquinone	C14 H8 O2	No results	No results	Partial match	Full match	-0.17	208.052	209.06	6.648	No matches found	No matches found	Multiple matches found	No matches found	No MS2		[M+H]+1
1_3_5-trimethoxybenzene	C9 H12 O3	Full match	No results	Partial match	Full match	0.1	168.079	169.086	3.799	Single match found	Single match found	Multiple matches found	Multiple matches found	No MS2		[M+H]+1
		No results	No results	No results	No results		209.54	210.547	4.361	No matches found	No matches found	No matches found	No matches found	No MS2		[M+H]+1
[Similar to: NP-008147; ΔMass: -43.9962 Da]	C9 H14 N8 O3	Full match	Invalid mass	No results	No results	1.3	282.119	281.112	1.63	No matches found	No matches found	No matches found	No matches found	DDA for preferred ion	H2O	[M-H]-1
Dinonylnaphthalene	C28 H44	Full match	No results	No results	Full match	-0.01	380.344	381.352	12.699	No matches found	No matches found	Single match found	No matches found	DDA for preferred ion		[M+H]+1
	C27 H40 O4	No results	No results	Partial match	Full match	1.41	428.293	429.3	7.683	No matches found	Multiple matches found	Multiple matches found	Multiple matches found	No MS2		[M+H]+1
	C13 H29 N8 O3 P	Full match	No results	No results	No match	-1.65	376.209	375.202	4.744	No matches found	Single match found	No matches found	No matches found	No MS2		[M-H]-1
		No results	No results	No results	No results		529.289	530.296	5.344	No matches found	No matches found	No matches found	No matches found	DDA for preferred ion	Hexose	[M+H]+1
		No results	No results	No results	No results		171.84	170.833	5.767	No matches found	No matches found	No matches found	No matches found	No MS2		[M-H]-1
		No results	No results	No results	No results		693.837	694.845	0.978	No matches found	No matches found	No matches found	No matches found	No MS2		[M+H]+1
		No results	No results	No results	No results		162.977	163.984	0.177	No matches found	No matches found	No matches found	No matches found	No MS2		[M+H]+1
	C14 H35 N7 O2 S	Full match	No results	No results	No match	-1.84	365.257	366.264	5.466	No matches found	No matches found	Multiple matches found	No matches found	No MS2		[M+H]+1
PS(12:0/17:2(9Z,12Z))	C35 H64 N O10 P	No results	No results	No results	Full match	0.4	689.427	690.434	8.71	No matches found	Multiple matches found	No matches found	No matches found	No MS2		[M+H]+1
		No results	No results	No results	No results		518.249	519.257	5.65	No matches found	No matches found	No matches found	No matches found	DDA for preferred ion		[M+H]+1
	C5 H12 O4 S	Full match	No results	No results	No results	0.8	168.046	167.038	5.008	No matches found	No matches found	No matches found	No matches found	No MS2		[M-H]-1
	C28 H55 N4 O3 P	Full match	No results	No results	No results	-1.69	526.4	527.408	12.076	No matches found	No matches found	No matches found	No matches found	DDA for preferred ion		[M+H]+1
11-keto Testosterone (CRM)	C19 H26 O3	No match	Invalid mass	No match	No match	211840	366.204	347.186	4.444	Single match found	Multiple matches found	Multiple matches found	Multiple matches found	DDA for other ion		[M-H-H2O]-1
		No results	No results	No results	No results		628.489	629.496	11.541	No matches found	No matches found	No matches found	No matches found	No MS2		[M+H]+1
Hydroxy-epsilon-sanshool	C16 H25 N O2	Full match	No results	Partial match	Full match	0.31	263.189	264.196	5.257	No matches found	Multiple matches found	Multiple matches found	No matches found	DDA for preferred ion		[M+H]+1
NP-008993	C18 H34 O4	No match	Invalid mass	No match	No match	57313.7	332.256	331.249	6.452	No matches found	Multiple matches found	Multiple matches found	No matches found	DDA for other ion	Fatty_Acid_16:1;H2O	[M-H]-1
		No results	No results	No results	No results		549.239	550.246	5.934	No matches found	No matches found	No matches found	No matches found	No MS2		[M+H]+1
13,14-dihydro-15-keto-tetranor Prostaglandin D2	C16 H26 O5	No match	Invalid mass	No match	No match	-60401.4	280.168	279.16	6.521	No matches found	Multiple matches found	Multiple matches found	Multiple matches found	DDA for preferred ion		[M-H]-1
NP-020647	C21 H30 O7	No results	Invalid mass	No results	No results	-126940	344.16	377.193	7.108	No matches found	No matches found	No matches found	No matches found	DDA for other ion		[M+H+MeOH]+1
	C13 H28 N2 O5 P2	Full match	No results	No results	No results	1.13	354.148	355.155	5.751	No matches found	No matches found	No matches found	No matches found	No MS2		[M+H]+1
	C18 H45 N7 S	Full match	No results	No results	No match	-0.96	391.345	392.353	6.621	No matches found	Multiple matches found	No matches found	No matches found	No MS2		[M+H]+1
Myristoylglycine	C16 H31 N O3	No results	No results	Partial match	Full match	-0.26	285.23	286.238	6.928	No matches found	No matches found	Single match found	No matches found	DDA for preferred ion		[M+H]+1
(-)-Jasmonicacid	C12 H18 O3	No results	No results	Partial match	Full match	0.47	210.126	211.133	5.291	Multiple matches found	Multiple matches found	Multiple matches found	Multiple matches found	DDA for other ion		[M+H]+1
		No results	No results	No results	No results		670.854	671.861	0.975	No matches found	No matches found	No matches found	No matches found	No MS2		[M+H]+1
	C6 H9 N O10	Full match	No results	No results	No results	0.11	255.023	254.015	1.584	No matches found	No matches found	No matches found	No matches found	No MS2		[M-H]-1
Himeic acid B	C17 H23 N O5	No results	No results	No results	Full match	0.14	321.158	320.15	4.972	No matches found	No matches found	No matches found	Multiple matches found	No MS2		[M-H]-1
	C19 H33 N10 O3 P S2	Full match	No results	No results	No results	0.74	544.192	543.185	5.554	No matches found	No matches found	No matches found	No matches found	No MS2		[M-H]-1
AL 8810 Methyl ester	C25 H33 F O4	No match	Invalid mass	No results	No results	52823.1	438.223	439.23	6.18	No matches found	No matches found	No matches found	No matches found	DDA for preferred ion		[M+H]+1
		No results	No results	No results	No results		188.172	189.179	0.954	No matches found	No matches found	No matches found	No matches found	DDA for preferred ion		[M+H]+1
	C9 H2 N3 O3 P	Full match	No results	No results	No results	-1.7	230.983	231.99	1.54	No matches found	No matches found	No matches found	No matches found	No MS2		[M+H]+1
		No results	No results	No results	No results		171.84	170.833	6.168	No matches found	No matches found	No matches found	No matches found	No MS2		[M-H]-1
	C37 H58 N O3 P3	Full match	No results	No results	No results	1.85	657.364	656.357	7.166	No matches found	No matches found	No matches found	No matches found	DDA for preferred ion		[M-H]-1
[Similar to: Flavin adenine dinucleotide (FAD); ΔMass: -511.2060 Da]	C5 H5 N6 P3 S	Full match	Invalid mass	No results	No results	0.76	273.951	272.944	1.439	No matches found	No matches found	No matches found	No matches found	DDA for preferred ion		[M-H]-1
	C7 H24 N10 O3 P2	Full match	No results	No results	No results	-0.61	358.151	359.158	1.395	No matches found	No matches found	No matches found	No matches found	No MS2		[M+H]+1
	C24 H53 N10 O6 P	Full match	No results	No results	No results	-0.16	608.389	609.396	8.578	No matches found	No matches found	No matches found	No matches found	No MS2		[M+H]+1
Tetranor-12R-HETE	C16 H26 O3	No results	Invalid mass	No match	No match	-67660.6	248.178	249.185	6.92	No matches found	Multiple matches found	Multiple matches found	Multiple matches found	DDA for preferred ion		[M+H]+1
	C9 H5 N O S	Full match	No results	No results	No results	0.61	175.009	174.002	1.541	No matches found	No matches found	No matches found	No matches found	No MS2		[M-H]-1
Spermic acid 2	C10 H20 N2 O4	No results	No results	Not the top hit	Full match	0.52	232.142	233.15	0.88	No matches found	No matches found	Multiple matches found	No matches found	No MS2		[M+H]+1
Aspernidine A	C24 H33 N O4	Full match	No results	Partial match	Full match	-1.08	399.241	398.233	9.496	No matches found	No matches found	No matches found	Multiple matches found	No MS2		[M-H]-1
Kammogenin	C27 H40 O5	No results	No results	Partial match	Full match	0.75	444.288	445.295	6.791	No matches found	Multiple matches found	Multiple matches found	Multiple matches found	No MS2		[M+H]+1
3-(4-{[1,3-Dihydroxy-1-(4-hydroxy-3-methoxyphenyl)-2-propanyl]oxy}-3-methoxyphenyl)propyl 6-deoxy-alpha-L-mannopyranoside	C26 H36 O11	Not the top hit	Full match	Partial match	Partial match	0.2	524.226	523.219	4.791	No matches found	No matches found	Multiple matches found	No matches found	DDA for preferred ion	CO2;Glucuronide	[M-H]-1
Prostaglandin F2α-1-glyceryl ester	C23 H40 O7	No match	Invalid mass	No match	No match	51331.2	450.261	451.269	6.659	No matches found	No matches found	Multiple matches found	Multiple matches found	DDA for preferred ion		[M+H]+1
	C24 H38 O6	Full match	No results	Partial match	Full match	0.31	422.267	423.274	6.175	No matches found	Multiple matches found	Multiple matches found	Multiple matches found	DDA for preferred ion	H2O	[M+H]+1
		No results	No results	No results	No results		154.967	155.974	0.248	No matches found	No matches found	No matches found	No matches found	No MS2		[M+H]+1
Elacytarabine	C27 H45 N3 O6	No results	No results	Full match	No results	0.96	507.331	506.324	7.57	No matches found	No matches found	No matches found	No matches found	DDA for preferred ion	Fatty_Acid_18:1	[M-H]-1
		No results	No results	No results	No results		538.202	539.21	6.533	No matches found	No matches found	No matches found	No matches found	No MS2		[M+H]+1
		No results	No results	No results	No results		223.164	224.171	5.397	No matches found	No matches found	No matches found	No matches found	No MS2		[M+H]+1
13(S)-HOTrE	C18 H30 O3	Full match	Full match	Not the top hit	Full match	-0.21	294.219	295.227	5.892	Multiple matches found	Multiple matches found	Multiple matches found	Multiple matches found	DDA for preferred ion	H2O	[M+H]+1
Glycerol 1-(5-hydroxydodecanoate)	C15 H30 O5	Full match	No results	Full match	Full match	0.38	290.209	291.217	5.886	No matches found	No matches found	Single match found	Single match found	DDA for other ion		[M+H]+1
		No results	No results	No results	No results		155.003	156.011	1.547	No matches found	No matches found	No matches found	No matches found	No MS2		[M+H]+1
Acetylpinnasterol	C29 H44 O6	Full match	No results	No results	Full match	-0.29	488.314	487.306	6.424	No matches found	Multiple matches found	Single match found	Multiple matches found	No MS2		[M-H]-1
		No results	No results	No results	No results		105.104	106.111	0.953	No matches found	No matches found	No matches found	No matches found	No MS2		[M+H]+1
		No results	No results	No results	No results		290.246	291.253	7.63	No matches found	No matches found	No matches found	No matches found	DDA for preferred ion		[M+H]+1
		No results	No results	No results	No results		645.25	644.243	6.026	No matches found	No matches found	No matches found	No matches found	No MS2		[M-H]-1
		No results	No results	No results	No results		542.928	541.921	0.969	No matches found	No matches found	No matches found	No matches found	DDA for preferred ion		[M-H]-1
	C6 H18 N O7 P3	Full match	No results	No results	No results	1.41	309.03	310.037	0.898	No matches found	No matches found	No matches found	No matches found	No MS2		[M+H]+1
Ecdysone	C27 H44 O6	Full match	No results	Full match	Full match	0.05	464.314	463.306	6.151	Single match found	Multiple matches found	Multiple matches found	No matches found	DDA for preferred ion		[M-H]-1
2,2,4,4-Tetramethyl-6-(1-oxobutyl)-1,3,5-cyclohexanetrione	C14 H20 O4	Full match	No results	Not the top hit	Full match	-0.72	252.136	253.143	7.893	No matches found	No matches found	Multiple matches found	Multiple matches found	No MS2		[M+H]+1
2-{5-[2-({2-[5-(2-hydroxybutyl)oxolan-2-yl]propanoyl}oxy)propyl]oxolan-2-yl}propanoic acid	C21 H36 O7	No match	Invalid mass	No results	No results	54921.5	422.228	423.236	6.734	No matches found	No matches found	No matches found	No matches found	DDA for preferred ion		[M+H]+1
		No results	No results	No results	No results		442.385	443.392	7.009	No matches found	No matches found	No matches found	No matches found	No MS2		[M+H]+1
	C28 H51 N O3	Full match	No results	No results	No results	1.16	449.387	450.395	4.378	No matches found	No matches found	No matches found	No matches found	DDA for preferred ion		[M+H]+1
		No results	No results	No results	No results		247.215	248.222	1.688	No matches found	No matches found	No matches found	No matches found	No MS2		[M+H]+1
		No results	No results	No results	No results		203.004	201.997	1.5	No matches found	No matches found	No matches found	No matches found	No MS2		[M-H]-1
		No results	No results	No results	No results		194.614	195.621	0.867	No matches found	No matches found	No matches found	No matches found	No MS2		[M+H]+1
	C27 H42 N3 O5 P S	Full match	No results	No results	No results	-0.56	551.258	552.265	5.96	No matches found	No matches found	No matches found	No matches found	No MS2		[M+H]+1
		No results	No results	No results	No results		241.027	242.035	1.685	No matches found	No matches found	No matches found	No matches found	No MS2		[M+H]+1
	C6 H5 Br N8 O17	Full match	No results	No results	No results	-0.3	539.895	538.888	0.885	No matches found	No matches found	No matches found	No matches found	No MS2		[M-H]-1
(12Z)-9,10,11-trihydroxyoctadec-12-enoic acid	C18 H34 O5	No match	Invalid mass	No match	No match	-30408.2	320.199	321.206	5.531	Multiple matches found	Multiple matches found	Multiple matches found	Multiple matches found	DDA for other ion		[M+H]+1
PS(22:0/0:0)	C28 H56 N O9 P	No results	Invalid mass	No results	Full match	-0.44	581.369	582.376	7.501	No matches found	Single match found	No matches found	No matches found	DDA for preferred ion		[M+H]+1
		No results	No results	No results	No results		511.244	510.237	7.303	No matches found	No matches found	No matches found	No matches found	DDA for preferred ion		[M-H]-1
Sebacicacid	C10 H18 O4	Full match	No results	Partial match	Full match	0.1	202.121	201.113	3.274	Single match found	Multiple matches found	Multiple matches found	Multiple matches found	No MS2		[M-H]-1
	C32 H53 N O	Full match	No results	No results	No results	0.38	467.413	468.42	8.691	No matches found	No matches found	No matches found	No matches found	DDA for preferred ion		[M+H]+1
[ST(3:0)]estra-1_3_5(10)-triene-2_4_17beta-triol	C18 H24 O3	Full match	No results	Partial match	Full match	-0.47	288.172	289.18	5.424	Multiple matches found	Multiple matches found	Multiple matches found	Multiple matches found	DDA for preferred ion		[M+H]+1
coenzyme Q2	C19 H26 O4	Full match	No results	Full match	No results	-2.05	318.182	319.19	6.317	No matches found	No matches found	No matches found	No matches found	No MS2		[M+H]+1
OKHdiA-PC	C33 H58 N O11 P	No results	No results	No results	Full match	0.72	675.375	674.369	8.009	No matches found	Single match found	No matches found	Single match found	DDA for preferred ion		[M-H]-1
	C32 H55 N O12 S	Full match	No results	No results	No results	0.81	677.345	676.338	5.653	No matches found	No matches found	No matches found	No matches found	DDA for preferred ion		[M-H]-1
Mono(2-ethylhexyl) phthalate (MEHP)	C16 H22 O4	No match	Invalid mass	No results	No results	-8.24	278.15	277.142	6.284	No matches found	No matches found	No matches found	No matches found	DDA for preferred ion		[M-H]-1
Ambrettolic acid	C16 H30 O3	Full match	No results	Partial match	Full match	-0.35	270.219	269.212	7.269	No matches found	Multiple matches found	Multiple matches found	Multiple matches found	DDA for preferred ion		[M-H]-1
	C19 H32 N10	Full match	No results	No results	No results	-2.05	400.28	401.288	7.493	No matches found	No matches found	No matches found	No matches found	No MS2		[M+H]+1
		No results	No results	No results	No results		624.758	625.765	0.956	No matches found	No matches found	No matches found	No matches found	No MS2		[M+H]+1
OKDdiA-PE	C35 H62 N O11 P	No results	No results	No results	Full match	-0.32	703.406	702.399	8.702	No matches found	Single match found	No matches found	No matches found	DDA for preferred ion		[M-H]-1
	C18 H35 N O6	Full match	No results	No results	No results	-0.35	361.246	360.239	4.485	No matches found	No matches found	No matches found	No matches found	DDA for preferred ion		[M-H]-1
		No results	No results	No results	No results		427.846	426.838	0.937	No matches found	No matches found	No matches found	No matches found	No MS2		[M-H]-1
	C25 H26 N10 O4	Full match	No results	No results	No results	-1.25	530.213	531.22	5.01	No matches found	No matches found	No matches found	No matches found	DDA for preferred ion	Glucuronide	[M+H]+1
Ieodomycin A	C13 H22 O4	Full match	No results	Partial match	Full match	-0.2	242.152	241.144	7.097	No matches found	Single match found	Multiple matches found	Multiple matches found	DDA for preferred ion	CO2	[M-H]-1
		No results	No results	No results	No results		581.333	582.34	8.193	No matches found	No matches found	No matches found	No matches found	No MS2		[M+H]+1
Eremopetasinorol	C13 H20 O2	Full match	No results	Not the top hit	Full match	-0.53	208.146	209.154	7.709	No matches found	No matches found	Multiple matches found	Multiple matches found	No MS2		[M+H]+1
9_11alpha-Epoxypregn-4-ene-3_20-dione	C21 H28 O3	Full match	No results	Partial match	Full match	-0.01	328.204	329.211	8.436	Single match found	Multiple matches found	Multiple matches found	Multiple matches found	DDA for preferred ion		[M+H]+1
		No results	No results	No results	No results		303.108	304.116	1.325	No matches found	No matches found	No matches found	No matches found	No MS2		[M+H]+1
	C13 H30 N7 O4 P S	Full match	No results	No results	No results	1.87	411.183	410.175	5.276	No matches found	No matches found	No matches found	No matches found	No MS2		[M-H]-1
		No results	No results	No results	No results		176.989	177.996	0.919	No matches found	No matches found	No matches found	No matches found	No MS2		[M+H]+1
2-amino-tetradecanoic acid	C14 H29 N O2	No results	No results	No results	Full match	-0.29	243.22	244.227	7.235	No matches found	Multiple matches found	No matches found	No matches found	No MS2		[M+H]+1
	C13 H20 N6 O7	Full match	No results	No results	No results	1.19	372.14	373.147	4.046	No matches found	No matches found	No matches found	No matches found	No MS2		[M+H]+1
	C13 H23 N9 O2 S	Full match	No results	No match	No match	-1.49	369.169	370.176	3.708	No matches found	No matches found	Single match found	Multiple matches found	DDA for preferred ion		[M+H]+1
		No results	No results	No results	No results		611.38	612.387	8.387	No matches found	No matches found	No matches found	No matches found	No MS2		[M+H]+1
	C27 H42 O3 S	Full match	No results	No results	No results	0.61	446.286	447.293	5.581	No matches found	No matches found	No matches found	No matches found	DDA for preferred ion		[M+H]+1
		No results	No results	No results	No results		571.744	572.751	0.961	No matches found	No matches found	No matches found	No matches found	No MS2		[M+H]+1
	C16 H43 N6 O7 P3 S	Full match	No results	No results	No results	0.73	556.213	557.22	5.948	No matches found	No matches found	No matches found	No matches found	No MS2		[M+H]+1
	C12 H16 N3 P	Full match	No results	No results	No results	1.35	233.108	234.116	3.992	No matches found	No matches found	No matches found	No matches found	No MS2		[M+H]+1
NP-002855	C12 H22 O4	No results	Invalid mass	No results	No results	95511.8	252.134	253.141	4.895	No matches found	No matches found	No matches found	No matches found	DDA for preferred ion		[M+H]+1
11beta_17alpha_21-Trihydroxy-5beta-pregnane-3_20-dione	C21 H32 O5	Full match	No results	Partial match	Full match	0.05	364.225	365.232	4.339	Multiple matches found	Multiple matches found	Multiple matches found	Multiple matches found	DDA for preferred ion		[M+H]+1
3-Oxododecanoicacid	C12 H22 O3	Full match	No results	Partial match	Full match	0.18	214.157	215.164	5.955	Single match found	Multiple matches found	Multiple matches found	Multiple matches found	No MS2		[M+H]+1
		No results	No results	No results	No results		622.289	621.282	6.032	No matches found	No matches found	No matches found	No matches found	No MS2		[M-H]-1
		No results	No results	No results	No results		314.239	315.246	4.773	No matches found	No matches found	No matches found	No matches found	DDA for preferred ion		[M+H]+1
	C24 H51 N7 O2 S	Full match	No results	No results	No match	-1.16	501.382	502.389	6.836	No matches found	No matches found	Single match found	No matches found	No MS2		[M+H]+1
Clonostalactam	C13 H21 N O4	No results	No results	Partial match	Full match	-0.06	255.147	256.154	5.073	No matches found	No matches found	No matches found	Single match found	DDA for preferred ion	NH3	[M+H]+1
Phenylalanyltryptophan	C20 H21 N3 O3	No results	No results	Partial match	Full match	0.57	351.158	352.166	3.289	No matches found	No matches found	Multiple matches found	Multiple matches found	DDA for preferred ion		[M+H]+1
	C22 H38 N2 O5 S2	Full match	No results	No results	No results	1.15	474.223	473.215	5.377	No matches found	No matches found	No matches found	No matches found	DDA for preferred ion		[M-H]-1
		No results	No results	No results	No results		155.906	154.898	1.422	No matches found	No matches found	No matches found	No matches found	No MS2		[M-H]-1
TRIBUTYL PHOSPHATE	C12 H27 O4 P	No results	Invalid mass	Full match	Full match	-0.3	266.165	265.157	7.931	No matches found	No matches found	Multiple matches found	No matches found	DDA for preferred ion		[M-H]-1
		No results	No results	No results	No results		71.9299	72.9372	0.266	No matches found	No matches found	No matches found	No matches found	No MS2		[M+H]+1
		No results	No results	No results	No results		477.178	478.186	4.033	No matches found	No matches found	No matches found	No matches found	DDA for preferred ion		[M+H]+1
	C26 H43 N O6 P2	Full match	No results	No results	No results	0.01	527.257	528.264	6.13	No matches found	No matches found	No matches found	No matches found	No MS2		[M+H]+1
2-hydroxycaproicacid	C6 H12 O3	Full match	Invalid mass	Partial match	Full match	-0.11	132.079	131.071	2.452	Multiple matches found	Multiple matches found	Multiple matches found	Multiple matches found	DDA for preferred ion	C2H5OH	[M-H]-1
1,5-Dibutyl methyl hydroxycitrate	C15 H26 O8	Full match	No results	Full match	Full match	0.78	334.163	333.156	5.572	No matches found	No matches found	Single match found	No matches found	No MS2		[M-H]-1
		No results	No results	No results	No results		485.248	486.255	6.837	No matches found	No matches found	No matches found	No matches found	DDA for preferred ion		[M+H]+1
	C29 H56 O5 P2 S	Full match	No results	No results	No results	1.37	578.333	577.326	6.897	No matches found	No matches found	No matches found	No matches found	DDA for preferred ion		[M-H]-1
	C25 H52 N2 O P2 S	Full match	No results	No results	No results	-0.44	490.327	491.335	4.532	No matches found	No matches found	No matches found	No matches found	No MS2		[M+H]+1
		No results	No results	No results	No results		148.981	149.988	0.203	No matches found	No matches found	No matches found	No matches found	No MS2		[M+H]+1
	C16 H32 N9 O P	Full match	No results	No results	No match	-1.74	397.246	396.239	7.738	No matches found	No matches found	Multiple matches found	No matches found	DDA for preferred ion		[M-H]-1
		No results	No results	No results	No results		215.554	216.561	0.195	No matches found	No matches found	No matches found	No matches found	No MS2		[M+H]+1
[Similar to: 11(E)-Eicosenoic Acid; ΔMass: 196.9588 Da]	C30 H39 N O2 P2	Full match	Invalid mass	No results	No match	0.83	507.246	506.239	8.218	No matches found	No matches found	No matches found	Single match found	DDA for preferred ion		[M-H]-1
(+)-exo-5-Hydroxycamphor	C10 H16 O2	No results	No results	Partial match	Full match	-0.02	168.115	167.108	6.069	Multiple matches found	Multiple matches found	Multiple matches found	Multiple matches found	DDA for preferred ion		[M-H]-1
[Similar to: UDP-N-acetylglucosamine; ΔMass: 97.9771 Da]		No results	Invalid mass	No results	No results		705.059	706.066	2.118	No matches found	No matches found	No matches found	No matches found	DDA for preferred ion		[M+H]+1
		No results	No results	No results	No results		558.902	557.895	0.976	No matches found	No matches found	No matches found	No matches found	No MS2		[M-H]-1
		No results	No results	No results	No results		361.233	362.241	7.097	No matches found	No matches found	No matches found	No matches found	No MS2		[M+H]+1
12-Hydroxydodecanoicacid	C12 H24 O3	No results	No results	Partial match	Full match	0.47	216.173	217.18	5.987	Single match found	Multiple matches found	Multiple matches found	Single match found	No MS2		[M+H]+1
		No results	No results	No results	No results		78.9824	79.9897	0.975	No matches found	No matches found	No matches found	No matches found	DDA for preferred ion		[M+H]+1
24beta-Methoxydihydrocucurbitacin D	C31 H48 O8	No results	No results	No results	Full match	-0.14	548.335	549.342	7.678	No matches found	Multiple matches found	No matches found	Multiple matches found	No MS2		[M+H]+1
	C8 H27 N9 O15 P2 S	Full match	No results	No results	No results	-0.46	583.082	584.089	2.107	No matches found	No matches found	No matches found	No matches found	DDA for preferred ion		[M+H]+1
		No results	No results	No results	No results		702.801	703.809	0.981	No matches found	No matches found	No matches found	No matches found	No MS2		[M+H]+1
NP-022229	C27 H43 N O3	Not the top hit	Full match	Full match	Not the top hit	0.38	429.324	430.332	4.088	No matches found	Single match found	Multiple matches found	Single match found	DDA for preferred ion		[M+H]+1
Zooxanthellactone	C22 H30 O2	No results	No results	Partial match	Full match	-0.18	326.225	327.232	7.604	No matches found	Multiple matches found	Multiple matches found	Multiple matches found	No MS2		[M+H]+1
[Similar to: ?-Muricholic Acid; ΔMass: 45.8445 Da]	C14 H28 N6 O5 P2 S	Full match	Invalid mass	No match	No results	0.79	454.132	453.125	5.27	No matches found	No matches found	No matches found	No matches found	DDA for preferred ion		[M-H]-1
		No results	No results	No results	No results		227.134	228.142	2.471	No matches found	No matches found	No matches found	No matches found	No MS2		[M+H]+1
		No results	No results	No results	No results		563.263	562.255	7.514	No matches found	No matches found	No matches found	No matches found	DDA for preferred ion		[M-H]-1
	C20 H43 N7 S	Full match	No results	No match	No match	-0.98	413.33	414.337	5.828	No matches found	Multiple matches found	Multiple matches found	No matches found	DDA for preferred ion	Fatty_Acid_22:5	[M+H]+1
	C41 H26 O6	Full match	No results	No results	No match	-0.13	614.173	615.18	5.438	No matches found	No matches found	No matches found	Multiple matches found	No MS2		[M+H]+1
	C25 H52 N O8 P	Full match	No results	No results	No results	-0.22	525.343	524.335	7.709	No matches found	No matches found	No matches found	No matches found	DDA for preferred ion	CH3COOH	[M-H]-1
Carnosol	C20 H26 O4	No results	No results	Not the top hit	Full match	-1.1	330.183	331.19	6.164	Multiple matches found	Multiple matches found	Multiple matches found	Multiple matches found	No MS2		[M+H]+1
	C20 H37 N O8 S	Full match	No results	No results	No results	0.61	451.224	452.232	5.104	No matches found	No matches found	No matches found	No matches found	DDA for preferred ion		[M+H]+1
N-Myristoyl Asparagine	C18 H34 N2 O4	No results	No results	No results	Full match	0.37	342.252	343.259	4.491	No matches found	No matches found	Single match found	No matches found	DDA for preferred ion		[M+H]+1
		No results	No results	No results	No results		539.241	540.248	5.021	No matches found	No matches found	No matches found	No matches found	No MS2		[M+H]+1
	C5 H4 N4 O6 P2	Full match	No results	No results	No match	-0.11	277.961	276.953	0.864	No matches found	No matches found	Single match found	No matches found	No MS2		[M-H]-1
		No results	No results	No results	No results		361.233	362.241	6.822	No matches found	No matches found	No matches found	No matches found	DDA for preferred ion		[M+H]+1
Tricosanoyl-EA	C25 H51 N O2	No results	No results	No results	Full match	-0.36	397.392	398.399	7.496	No matches found	Single match found	No matches found	No matches found	No MS2		[M+H]+1
	C4 H9 N8 O3 P	Full match	No results	No results	No results	-1.4	248.053	247.046	8.936	No matches found	No matches found	No matches found	No matches found	DDA for preferred ion	CO	[M-H]-1
	C11 H2 N3 O2 P	Full match	No results	No results	No results	-1.45	238.988	239.995	1.636	No matches found	No matches found	No matches found	No matches found	No MS2		[M+H]+1
3-methyl-tetradecanedioic acid	C15 H28 O4	Full match	No results	Partial match	Full match	0.17	272.199	271.192	5.479	No matches found	Multiple matches found	Single match found	Multiple matches found	No MS2		[M-H]-1
	C20 H35 N3 O7 S	Full match	No results	No match	No match	0.49	461.22	462.227	4.894	No matches found	No matches found	Single match found	Single match found	DDA for preferred ion	Pyroglutamic Acid	[M+H]+1
Arginylproline	C11 H21 N5 O3	No results	No results	Partial match	Full match	0.57	271.165	272.172	0.874	No matches found	No matches found	Multiple matches found	No matches found	No MS2		[M+H]+1
		No results	No results	No results	No results		278.103	279.11	6.784	No matches found	No matches found	No matches found	No matches found	No MS2		[M+H]+1
	C21 H27 N7	Full match	No results	No results	No results	0.09	377.233	378.24	6.615	No matches found	No matches found	No matches found	No matches found	No MS2		[M+H]+1
19(R)-Hydroxy prostaglandin F2α	C20 H34 O6	Full match	Full match	Partial match	Full match	-1.1	370.235	369.228	5.367	Single match found	Multiple matches found	Multiple matches found	No matches found	DDA for preferred ion		[M-H]-1
		No results	No results	No results	No results		232.108	233.115	5.034	No matches found	No matches found	No matches found	No matches found	No MS2		[M+H]+1
Phenmetrazine	C11 H15 N O	No results	No results	Full match	Full match	-0.28	177.115	210.149	6.633	No matches found	No matches found	Multiple matches found	Multiple matches found	No MS2		[M+H+MeOH]+1
N-Glycolylneuraminicacid	C11 H19 N O10	No results	No results	Partial match	Full match	0.2	325.101	324.094	1.479	Single match found	No matches found	Multiple matches found	No matches found	No MS2		[M-H]-1
PHODiA-PC	C32 H60 N O11 P	Full match	No results	Full match	Full match	0.11	665.39	664.383	8.098	No matches found	Single match found	No matches found	No matches found	DDA for preferred ion	CH3COOH	[M-H]-1
	C17 H36 N2 O2	Full match	No results	No results	No results	-0.07	300.278	301.285	5.267	No matches found	No matches found	No matches found	No matches found	DDA for preferred ion		[M+H]+1
	C8 H19 N10 O P	Full match	No results	No results	No match	-0.78	302.148	301.141	3.016	No matches found	No matches found	No matches found	Multiple matches found	No MS2		[M-H]-1
		No results	No results	No results	No results		267.847	268.855	0.955	No matches found	No matches found	No matches found	No matches found	No MS2		[M+H]+1
[Similar to: Bilirubin; ΔMass: -110.0994 Da]	C23 H26 N2 O9	Full match	Invalid mass	No results	No match	0.6	474.164	475.171	4.929	No matches found	No matches found	No matches found	Single match found	DDA for preferred ion	Glucuronide	[M+H]+1
	C15 H31 N4 O5 P	Full match	No results	No match	No match	1.76	378.204	377.197	4.965	No matches found	Multiple matches found	Multiple matches found	Multiple matches found	DDA for preferred ion		[M-H]-1
	C12 H18 N8 O8 S2	Full match	No results	No results	No results	-0.89	466.068	465.061	0.984	No matches found	No matches found	No matches found	No matches found	No MS2		[M-H]-1
5,6-undecadien-8,10-diyn-1-ol	C11 H12 O	No results	No results	Partial match	Full match	-0.24	160.089	161.096	7.951	No matches found	Single match found	Multiple matches found	No matches found	No MS2		[M+H]+1
	C10 H9 N7 O16 P2 S	Full match	No results	No results	No results	2.06	576.931	575.924	11.152	No matches found	No matches found	No matches found	No matches found	DDA for preferred ion		[M-H]-1
		No results	No results	No results	No results		735.716	734.708	0.982	No matches found	No matches found	No matches found	No matches found	No MS2		[M-H]-1
	C8 H18 N2 O3	Full match	No results	No results	No results	-0.22	190.132	191.139	0.886	No matches found	No matches found	No matches found	No matches found	No MS2		[M+H]+1
		No results	No results	No results	No results		313.014	314.021	0.916	No matches found	No matches found	No matches found	No matches found	No MS2		[M+H]+1
	C5 H12 N4 O11	Full match	No results	No results	No results	-1.31	304.05	305.057	0.914	No matches found	No matches found	No matches found	No matches found	No MS2		[M+H]+1
	C21 H34 O10	Full match	No results	No results	No results	-0.9	446.215	445.208	4.996	No matches found	No matches found	No matches found	No matches found	No MS2		[M-H]-1
	C H3 Cl N O6 P	Full match	No results	No results	No results	1.28	190.939	189.932	0.172	No matches found	No matches found	No matches found	No matches found	DDA for preferred ion	CO2	[M-H]-1
OKODiA-PC	C34 H60 N O11 P	No results	No results	No results	Full match	-0.38	689.39	688.383	8.515	No matches found	Single match found	No matches found	No matches found	DDA for preferred ion		[M-H]-1
NP-008095	C15 H24 O3	No results	Invalid mass	No results	No results	-8.99	252.17	253.178	6.115	No matches found	No matches found	No matches found	No matches found	DDA for preferred ion		[M+H]+1
3-Methylbutanoicacid	C5 H10 O2	Full match	No results	Partial match	Full match	0.12	102.068	101.061	1.693	Multiple matches found	Multiple matches found	Multiple matches found	Single match found	No MS2		[M-H]-1
NP-021698	C11 H13 N O4	No results	Full match	Partial match	Full match	-0.07	223.084	222.077	7.343	Single match found	No matches found	Multiple matches found	Multiple matches found	DDA for preferred ion	CH3OH	[M-H]-1
PKHdiA-PC	C31 H56 N O11 P	No results	No results	No results	Full match	0.19	649.359	648.352	7.505	No matches found	Multiple matches found	No matches found	No matches found	DDA for preferred ion		[M-H]-1
Perindopril Acyl-beta-D-glucuronide	C25 H40 N2 O11	No results	No results	No results	Full match	-1.58	544.262	543.255	5.802	No matches found	No matches found	Single match found	No matches found	DDA for preferred ion		[M-H]-1
	C21 H29 N3	Full match	No results	No results	No results	0.29	323.236	324.244	5.438	No matches found	No matches found	No matches found	No matches found	No MS2		[M+H]+1
		No results	No results	No results	No results		493.967	494.974	0.962	No matches found	No matches found	No matches found	No matches found	No MS2		[M+H]+1
		No results	No results	No results	No results		103.035	102.028	1.562	No matches found	No matches found	No matches found	No matches found	DDA for preferred ion		[M-H]-1
	C38 H66 N O6 P3	Full match	No results	No results	No match	1.86	725.412	726.419	8.027	No matches found	No matches found	No matches found	Single match found	No MS2		[M+H]+1
		No results	No results	No results	No results		165.843	164.836	0.21	No matches found	No matches found	No matches found	No matches found	No MS2		[M-H]-1
	C19 H45 N7 O4 S2	Full match	No results	No match	No match	-1.05	499.297	500.304	5.528	Multiple matches found	Multiple matches found	Multiple matches found	No matches found	DDA for preferred ion		[M+H]+1
	C16 H18 N2 O5	Full match	No results	No results	No results	0.13	318.122	317.114	4.846	No matches found	No matches found	No matches found	No matches found	No MS2		[M-H]-1
	C12 H27 N3 O6 P2	Full match	No results	No match	No match	-0.88	371.137	372.144	3.871	No matches found	No matches found	Single match found	Multiple matches found	No MS2		[M+H]+1
SM(d17:1/18:1(12Z)-2OH(9,10))	C40 H79 N2 O8 P	No results	No results	No results	Full match	0.98	746.558	745.551	8.679	No matches found	No matches found	Single match found	No matches found	DDA for preferred ion	CH3COOH	[M-H]-1
(Z)-1,3-Octadiene	C8 H12	Full match	No results	Not the top hit	Full match	-0.66	108.094	109.101	4.552	No matches found	No matches found	Multiple matches found	Single match found	No MS2		[M+H]+1
Taurolipid B	C25 H49 N O9 S	No results	No results	No results	Full match	-0.34	539.313	540.32	7.897	No matches found	No matches found	No matches found	Single match found	No MS2		[M+H]+1
Verrucorosterone	C29 H44 O5	Full match	No results	No results	Full match	0.32	472.319	473.326	5.906	No matches found	Single match found	Multiple matches found	Multiple matches found	DDA for other ion		[M+H]+1
NP-013039	C16 H16 O4	No match	Invalid mass	No results	No results	80785.8	294.087	295.094	4.408	No matches found	No matches found	No matches found	No matches found	DDA for preferred ion		[M+H]+1
		No results	No results	No results	No results		422.258	423.265	7.684	No matches found	No matches found	No matches found	No matches found	DDA for preferred ion		[M+H]+1
		No results	No results	No results	No results		661.219	660.211	6.022	No matches found	No matches found	No matches found	No matches found	No MS2		[M-H]-1
	C33 H44 O3 S	Full match	No results	No results	No results	0.06	520.301	519.294	6.257	No matches found	No matches found	No matches found	No matches found	No MS2		[M-H]-1
gamma-Tocotrienol	C28 H42 O2	Full match	No results	Partial match	Full match	-0.91	410.318	409.311	10.396	Single match found	Multiple matches found	Multiple matches found	Multiple matches found	No MS2		[M-H]-1
	C20 H48 N7 O5 P3	Full match	No results	No results	No results	-0.4	559.293	560.3	6.239	No matches found	No matches found	No matches found	No matches found	No MS2		[M+H]+1
	C28 H47 N O5	Full match	No results	No results	No results	-0.16	477.345	478.353	5.228	No matches found	No matches found	No matches found	No matches found	No MS2		[M+H]+1
		No results	No results	No results	No results		594.337	595.344	7.693	No matches found	No matches found	No matches found	No matches found	No MS2		[M+H]+1
NP-013854	C21 H28 O6	Not the top hit	Full match	Partial match	Partial match	-0.81	376.188	375.181	4.549	No matches found	Multiple matches found	Multiple matches found	Multiple matches found	DDA for preferred ion		[M-H]-1
		No results	No results	No results	No results		384.153	385.161	1.781	No matches found	No matches found	No matches found	No matches found	No MS2		[M+H]+1
	C9 H17 O6 P	Full match	No results	No results	No match	0.76	252.076	253.084	4.925	No matches found	No matches found	Single match found	No matches found	DDA for preferred ion		[M+H]+1
	C3 H10 N5 O18 P3	Full match	No results	No results	No results	-0.45	496.923	495.916	0.957	No matches found	No matches found	No matches found	No matches found	DDA for preferred ion		[M-H]-1
		No results	No results	No results	No results		248.103	249.11	4.722	No matches found	No matches found	No matches found	No matches found	DDA for preferred ion		[M+H]+1
Lauroyl diethanolamide	C16 H33 N O3	No results	No results	Full match	Full match	-0.19	287.246	288.253	5.976	No matches found	Multiple matches found	Single match found	No matches found	No MS2		[M+H]+1
2-Formylglutarate	C6 H8 O5	Full match	Invalid mass	Partial match	Full match	-0.12	160.037	159.03	6.809	Multiple matches found	Multiple matches found	Multiple matches found	Single match found	DDA for preferred ion		[M-H]-1
NK374200	C12 H17 N7 O3	No results	No results	No results	Full match	-0.64	307.139	308.146	7.138	No matches found	No matches found	No matches found	Single match found	No MS2		[M+H]+1
Kribelloside B	C24 H46 O9	No results	No results	No results	Full match	-0.86	478.314	477.306	6.451	No matches found	No matches found	No matches found	Single match found	DDA for preferred ion		[M-H]-1
	C36 H64 N O4 P3	Full match	No results	No results	No results	1.75	667.406	666.399	7.916	No matches found	No matches found	No matches found	No matches found	DDA for preferred ion	CH3COOH	[M-H]-1
	C11 H27 N9 O3 S	Full match	No results	No results	No results	-1.45	365.195	366.202	1.732	No matches found	No matches found	No matches found	No matches found	No MS2		[M+H]+1
	C4 H13 N4 O15 P	Full match	No results	No results	No match	-0.1	388.011	389.019	0.919	No matches found	No matches found	No matches found	Single match found	No MS2		[M+H]+1
[Similar to: Gibberellin A4; ΔMass: 85.0136 Da]	C26 H27 N O2 S	Full match	Invalid mass	No results	No results	-0.64	417.176	416.169	6.412	No matches found	No matches found	No matches found	No matches found	DDA for preferred ion		[M-H]-1
NP-014789	C26 H30 O13	No results	Invalid mass	No results	No results	14.83	550.177	549.169	4.382	No matches found	No matches found	No matches found	No matches found	DDA for preferred ion	y-GluAlaGly-2H	[M-H]-1
	C16 H44 N9 O3 P	Full match	No results	No results	No results	-0.74	441.33	442.337	5.573	No matches found	No matches found	No matches found	No matches found	DDA for preferred ion		[M+H]+1
momilactoneA	C20 H26 O3	Full match	No results	Partial match	Full match	-0.21	314.188	315.195	6.372	Single match found	Multiple matches found	Multiple matches found	Multiple matches found	No MS2		[M+H]+1
		No results	No results	No results	No results		470.372	471.379	8.214	No matches found	No matches found	No matches found	No matches found	DDA for preferred ion		[M+H]+1
3alpha_7alpha_12alpha-Trihydroxy-5beta-cholestanoate	C27 H46 O5	Full match	No results	Partial match	Full match	-0.38	450.334	449.327	6.942	Single match found	Multiple matches found	Multiple matches found	No matches found	DDA for preferred ion		[M-H]-1
2E,4E,6E-Nonatrienal	C9 H12 O	Full match	No results	Not the top hit	Full match	-0.1	136.089	137.096	6.013	No matches found	Multiple matches found	Multiple matches found	Single match found	No MS2		[M+H]+1
Ecgonine	C9 H15 N O3	Full match	No results	Partial match	Full match	0.14	185.105	184.098	4.362	Multiple matches found	Multiple matches found	Multiple matches found	No matches found	No MS2		[M-H]-1
	C5 H10 N3 O4 P	Full match	No results	No results	No results	0.04	207.041	208.048	0.99	No matches found	No matches found	No matches found	No matches found	No MS2		[M+H]+1
2E-Hexene	C6 H12	Full match	No results	Partial match	Full match	-0.54	84.0939	85.1011	1.587	No matches found	Single match found	Multiple matches found	No matches found	DDA for preferred ion	CH3CH=CH2	[M+H]+1
Hexadecanedioicacid;Thapsicacid	C16 H30 O4	No results	No results	Partial match	Full match	-0.39	286.214	287.222	8.505	Single match found	Multiple matches found	Multiple matches found	Multiple matches found	No MS2		[M+H]+1
Linkckoside G	C32 H52 O10	Full match	No results	No results	Not the top hit	1.43	596.357	597.364	6.417	No matches found	Single match found	Single match found	Single match found	No MS2		[M+H]+1
2-Oxo-delta3-4_5_5-trimethylcyclopentenylacetate	C10 H14 O3	No results	No results	Partial match	Full match	-0.95	182.094	183.101	7.116	Multiple matches found	Multiple matches found	Multiple matches found	Multiple matches found	No MS2		[M+H]+1
	C5 H6 Cl3 N3 O2 P2	Full match	No results	No results	No results	-1.31	306.9	305.892	1.697	No matches found	No matches found	No matches found	No matches found	No MS2		[M-H]-1
		No results	No results	No results	No results		176.022	175.014	1.927	No matches found	No matches found	No matches found	No matches found	No MS2		[M-H]-1
		No results	No results	No results	No results		652.27	651.263	6.175	No matches found	No matches found	No matches found	No matches found	No MS2		[M-H]-1
Virescenoside Z6	C26 H40 O9	No results	Invalid mass	No results	Full match	-0.22	496.267	495.26	5.827	No matches found	No matches found	No matches found	Multiple matches found	DDA for preferred ion	Glucuronide;Hexose	[M-H]-1
4,7-dioxo-octanoic acid	C8 H12 O4	Full match	No results	Partial match	Full match	0.8	172.074	171.066	9.608	No matches found	Multiple matches found	Multiple matches found	Multiple matches found	DDA for preferred ion	CO2	[M-H]-1
3,4-dimethyl-5-carboxybutyl-2-furanpentanoic acid	C16 H24 O5	No results	No results	Partial match	Full match	0.25	296.162	295.155	6.946	No matches found	Multiple matches found	Multiple matches found	Multiple matches found	No MS2		[M-H]-1
	C7 H17 Cl N6 O2 P2	Full match	No results	No results	No results	0.04	314.058	313.05	0.889	No matches found	No matches found	No matches found	No matches found	No MS2		[M-H]-1
	C2 H N6 O6 P3	Full match	No results	No results	No results	2.56	297.918	296.911	1.489	No matches found	No matches found	No matches found	No matches found	No MS2		[M-H]-1
myriocin	C21 H39 N O6	Full match	No results	Full match	Full match	-0.8	401.277	400.27	7.264	No matches found	Multiple matches found	Multiple matches found	Multiple matches found	DDA for preferred ion		[M-H]-1
		No results	No results	No results	No results		334.272	335.279	7.635	No matches found	No matches found	No matches found	No matches found	DDA for preferred ion		[M+H]+1
	C15 H12 N10 O2	Full match	No results	No results	No results	1	364.115	365.122	5.181	No matches found	No matches found	No matches found	No matches found	No MS2		[M+H]+1
	C6 H16 O2 P2	Full match	No results	No results	No results	0.12	182.063	181.055	0.91	No matches found	No matches found	No matches found	No matches found	No MS2		[M-H]-1
		No results	No results	No results	No results		478.239	479.246	6.308	No matches found	No matches found	No matches found	No matches found	DDA for preferred ion		[M+H]+1
	C7 H18 N9 P	Full match	No results	No results	No match	-1.25	259.142	260.149	4.155	No matches found	No matches found	Multiple matches found	No matches found	No MS2		[M+H]+1
	C20 H30 N10 O3	Full match	No results	No results	No match	1.86	458.251	457.244	5.943	No matches found	No matches found	Multiple matches found	Multiple matches found	DDA for preferred ion		[M-H]-1
		No results	No results	No results	No results		251.119	250.112	6.27	No matches found	No matches found	No matches found	No matches found	No MS2		[M-H]-1
NP-022389	C26 H40 O8	No results	Invalid mass	No results	No match	-500000	240.136	239.129	5.194	No matches found	Multiple matches found	No matches found	Multiple matches found	DDA for other ion		[M-H]-1
		No results	No results	No results	No results		663.754	662.747	0.953	No matches found	No matches found	No matches found	No matches found	No MS2		[M-H]-1
		No results	No results	No results	No results		387.334	388.341	5.492	No matches found	No matches found	No matches found	No matches found	No MS2		[M+H]+1
		No results	No results	No results	No results		169.954	170.961	0.228	No matches found	No matches found	No matches found	No matches found	No MS2		[M+H]+1
		No results	No results	No results	No results		628.308	629.315	3.91	No matches found	No matches found	No matches found	No matches found	DDA for preferred ion		[M+H]+1
		No results	No results	No results	No results		205.168	206.175	1.681	No matches found	No matches found	No matches found	No matches found	No MS2		[M+H]+1
4,7-dioxo-octanoic acid	C8 H12 O4	No results	No results	Partial match	Full match	1.77	172.074	173.081	1.65	No matches found	Multiple matches found	Multiple matches found	Multiple matches found	No MS2		[M+H]+1
(2S)-2-{[1-(R)-Carboxyethyl]amino}pentanoate	C8 H15 N O4	Full match	No results	Partial match	Full match	0.14	189.1	188.093	1.787	Multiple matches found	No matches found	Multiple matches found	No matches found	No MS2		[M-H]-1
	C17 H33 N O	Full match	No results	No results	No results	0.6	267.256	268.264	6.485	No matches found	No matches found	No matches found	No matches found	DDA for preferred ion		[M+H]+1
[Similar to: NP-002047; ΔMass: 67.9874 Da]	C19 H34 N2 O2 P2 S	Full match	Invalid mass	No results	No results	-1.26	416.181	415.174	4.996	No matches found	No matches found	No matches found	No matches found	DDA for preferred ion		[M-H]-1
5-[5-hydroxy-3-(hydroxymethyl)pentyl]-8a-(hydroxymethyl)-5,6-dimethyl-3,4,4a,5,6,7,8,8a-octahydronaphthalene-1-carboxylic acid	C20 H34 O5	Not the top hit	Full match	Partial match	Full match	-0.74	354.24	353.233	6.214	Multiple matches found	Multiple matches found	Multiple matches found	Multiple matches found	DDA for preferred ion		[M-H]-1
	C9 H22 N9 P	Full match	No results	No results	No match	-1.29	287.173	288.18	5.772	No matches found	No matches found	Multiple matches found	No matches found	No MS2		[M+H]+1
		No results	No results	No results	No results		533.964	532.957	0.952	No matches found	No matches found	No matches found	No matches found	DDA for preferred ion		[M-H]-1
Isariotin C	C21 H31 N O7	Full match	No results	No results	Full match	-0.99	409.21	408.202	5.721	No matches found	No matches found	No matches found	Single match found	No MS2		[M-H]-1
	C35 H64 N O12 P	Full match	No results	No results	No results	0.24	721.417	720.409	7.927	No matches found	No matches found	No matches found	No matches found	DDA for preferred ion	CH3COOH	[M-H]-1
	C29 H46 O5	Full match	No results	No results	Full match	-1.23	474.334	475.341	5.752	No matches found	Multiple matches found	Multiple matches found	Multiple matches found	No MS2		[M+H]+1
Velleratretraol	C15 H24 O6	Full match	No results	No results	Full match	0.22	300.157	299.15	4.414	No matches found	No matches found	No matches found	Multiple matches found	DDA for preferred ion		[M-H]-1
12-oxo Phytodienoic Acid	C18 H28 O3	No results	Full match	Full match	Full match	-0.28	292.204	291.197	7.475	Multiple matches found	Multiple matches found	Multiple matches found	Multiple matches found	DDA for preferred ion		[M-H]-1
(13Z)-3-Hydroxyicos-13-enoylcarnitine	C27 H51 N O5	Full match	No results	No results	Full match	0.28	469.377	470.384	6.431	No matches found	No matches found	Multiple matches found	Single match found	DDA for preferred ion		[M+H]+1
		No results	No results	No results	No results		371.236	372.244	5.776	No matches found	No matches found	No matches found	No matches found	No MS2		[M+H]+1
		No results	No results	No results	No results		111.512	112.52	0.3	No matches found	No matches found	No matches found	No matches found	No MS2		[M+H]+1
		No results	No results	No results	No results		192.939	191.932	0.183	No matches found	No matches found	No matches found	No matches found	DDA for preferred ion	CO2	[M-H]-1
		No results	No results	No results	No results		479.374	480.381	8.396	No matches found	No matches found	No matches found	No matches found	DDA for preferred ion		[M+H]+1
	C18 H34 N2 O3 S	Full match	No results	No results	No results	-0.42	358.229	359.236	5.359	No matches found	No matches found	No matches found	No matches found	DDA for preferred ion		[M+H]+1
Rishitin	C14 H22 O2	No results	No results	Partial match	Full match	-0.27	222.162	223.169	5.424	Single match found	Multiple matches found	Multiple matches found	Multiple matches found	No MS2		[M+H]+1
	C26 H46 N O11 P S	Full match	No results	No results	No results	-0.02	611.253	610.246	6.899	No matches found	No matches found	No matches found	No matches found	DDA for preferred ion		[M-H]-1
	C18 H41 N4 O7 P	Full match	No results	No results	No match	1.13	456.272	455.265	5.179	No matches found	No matches found	No matches found	Single match found	DDA for other ion		[M-H]-1
	C9 H16 N6 O S2	Full match	No results	No results	No results	-2.06	288.082	289.089	1.496	No matches found	No matches found	No matches found	No matches found	No MS2		[M+H]+1
N-linolenoyl glutamic acid	C23 H37 N O5	Full match	No results	Partial match	Full match	-0.35	407.267	408.274	4.994	No matches found	Single match found	No matches found	Single match found	DDA for preferred ion		[M+H]+1
		No results	No results	No results	No results		333.202	334.209	6.375	No matches found	No matches found	No matches found	No matches found	No MS2		[M+H]+1
	C25 H62 N8 O5 P2	Full match	No results	No results	No results	0.15	616.432	617.439	10.951	No matches found	No matches found	No matches found	No matches found	No MS2		[M+H]+1
	C3 H3 N6 O4 P S	Full match	No results	No results	No results	1.51	249.968	248.961	0.032	No matches found	No matches found	No matches found	No matches found	No MS2		[M-H]-1
(2E_6E)-(10R_11S)-10_11-Epoxy-3_7_11-trimethyltrideca-2_6-dienoicacid	C16 H26 O3	Full match	Invalid mass	Partial match	Full match	-0.31	266.188	265.181	6.413	Multiple matches found	Multiple matches found	Multiple matches found	Multiple matches found	DDA for preferred ion	C4H9;CO2	[M-H]-1
[Similar to: (±)9-HpODE; ΔMass: -0.0368 Da]	C12 H25 N8 P	Full match	Invalid mass	No match	No match	-2.34	312.193	311.186	6.342	No matches found	Single match found	Single match found	Multiple matches found	DDA for preferred ion	CO2	[M-H]-1
		No results	No results	No results	No results		321.894	320.886	0.187	No matches found	No matches found	No matches found	No matches found	DDA for preferred ion		[M-H]-1
(-)-Jasmonicacid	C12 H18 O3	Full match	No results	Partial match	Full match	0.42	210.126	211.133	5.023	Multiple matches found	Multiple matches found	Multiple matches found	Multiple matches found	No MS2		[M+H]+1
N-Desmethyl tapentadol	C13 H21 N O	Full match	No results	Full match	Full match	-0.39	207.162	208.17	5.809	No matches found	No matches found	Single match found	No matches found	No MS2		[M+H]+1
		No results	No results	No results	No results		263.125	264.132	5.936	No matches found	No matches found	No matches found	No matches found	No MS2		[M+H]+1
		No results	No results	No results	No results		506.32	507.327	7.713	No matches found	No matches found	No matches found	No matches found	No MS2		[M+H]+1
	C7 H18 N O8 P	Full match	No results	No results	No results	-0.04	275.077	274.07	3.962	No matches found	No matches found	No matches found	No matches found	No MS2		[M-H]-1
NP-021018	C12 H18 O4	No results	Invalid mass	No results	No results	97214	248.103	249.11	4.901	No matches found	No matches found	No matches found	No matches found	DDA for preferred ion		[M+H]+1
Cladosporacid E	C10 H16 O4	Full match	Invalid mass	Partial match	Full match	0.07	200.105	199.098	4.272	No matches found	Multiple matches found	Multiple matches found	Multiple matches found	DDA for other ion		[M-H]-1
1(2H)-Isoquinolinone	C9 H7 N O	Full match	No results	Partial match	Full match	0.4	145.053	146.06	1.551	Multiple matches found	No matches found	Multiple matches found	No matches found	DDA for preferred ion	CO	[M+H]+1
		No results	No results	No results	No results		251.15	252.157	5.271	No matches found	No matches found	No matches found	No matches found	No MS2		[M+H]+1
(5Z_13E)-6_9alpha-Epoxy-11alpha-hydroxy-15-oxoprosta-5_13-dienoate	C20 H30 O5	Full match	No results	Partial match	Full match	-1.05	350.209	349.202	6.995	Multiple matches found	Multiple matches found	Multiple matches found	Multiple matches found	DDA for preferred ion		[M-H]-1
	C16 H35 N4 O3 P	Full match	No results	No match	No match	2.13	362.245	361.238	7.507	No matches found	Multiple matches found	Multiple matches found	Multiple matches found	DDA for preferred ion		[M-H]-1
4-{3-[(4-hydroxy-3-methoxyphenyl)methyl]-2-methylbutyl}benzene-1,2-diol	C19 H24 O4	No match	Invalid mass	No results	No results	53864.2	333.198	334.205	4.501	No matches found	No matches found	No matches found	No matches found	DDA for preferred ion	NH3	[M+H]+1
Xylaric acid A	C14 H22 O5	Full match	No results	No results	Full match	-0.05	270.147	269.139	5.112	No matches found	No matches found	No matches found	Multiple matches found	DDA for preferred ion	CH3COOH	[M-H]-1
	C19 H38 N6 O7 S	Full match	No results	No match	No match	-1.4	494.252	493.244	5.827	No matches found	No matches found	Single match found	Multiple matches found	DDA for preferred ion	Glucuronide	[M-H]-1
	C12 H13 N4 P	Full match	No results	No match	No match	1.61	244.088	245.095	4.556	Single match found	No matches found	Multiple matches found	Multiple matches found	DDA for preferred ion		[M+H]+1
[FA(18:0)]12R_13S-epoxy-9Z-octadecenoicacid	C18 H32 O3	Full match	No results	Partial match	Full match	0.02	296.235	295.228	8.505	Multiple matches found	Multiple matches found	Multiple matches found	Multiple matches found	DDA for preferred ion		[M-H]-1
		No results	No results	No results	No results		299.635	300.642	6.046	No matches found	No matches found	No matches found	No matches found	No MS2		[M+H]+1
		No results	No results	No results	No results		423.237	422.23	13.151	No matches found	No matches found	No matches found	No matches found	DDA for preferred ion		[M-H]-1
		No results	No results	No results	No results		464.225	465.232	6.881	No matches found	No matches found	No matches found	No matches found	DDA for preferred ion		[M+H]+1
	C24 H41 N9 O7 P2	Full match	No results	No results	No results	2.05	629.262	630.269	4.702	No matches found	No matches found	No matches found	No matches found	No MS2		[M+H]+1
	C13 H23 O5 P3	Full match	No results	No match	No match	2.21	352.077	351.069	3.627	No matches found	No matches found	Single match found	No matches found	No MS2		[M-H]-1
		No results	No results	No results	No results		403.985	404.993	0.927	No matches found	No matches found	No matches found	No matches found	No MS2		[M+H]+1
	C7 H8 N4 O2 P2	Full match	No results	No results	No results	-1	242.012	243.019	1.55	No matches found	No matches found	No matches found	No matches found	DDA for preferred ion		[M+H]+1
	C41 H59 N2 O6 P3	Full match	No results	No results	No results	-0.3	768.358	769.366	4.386	No matches found	No matches found	No matches found	No matches found	No MS2		[M+H]+1
2-hydroxy pelargonic acid	C9 H18 O3	Full match	No results	Partial match	Full match	0.13	174.126	173.118	5.586	No matches found	Multiple matches found	Multiple matches found	No matches found	No MS2		[M-H]-1
Ecdysone	C27 H44 O6	No results	No results	Full match	Full match	-1.25	464.313	463.306	5.873	Single match found	Multiple matches found	Multiple matches found	No matches found	DDA for preferred ion		[M-H]-1
19-carbonyl-xiamycin	C23 H23 N O4	No results	No results	No results	Full match	-1.38	377.162	378.169	3.827	No matches found	No matches found	No matches found	Single match found	No MS2		[M+H]+1
	C11 H25 O4 P	Full match	No results	No results	No results	-0.45	252.149	251.142	9.113	No matches found	No matches found	No matches found	No matches found	No MS2		[M-H]-1
		No results	No results	No results	No results		489.088	488.081	1.502	No matches found	No matches found	No matches found	No matches found	No MS2		[M-H]-1
3,6,9,12,15-octadecapentaenoic acid	C18 H26 O2	No results	No results	Partial match	Full match	-0.65	274.193	275.2	7.476	No matches found	Multiple matches found	Multiple matches found	Multiple matches found	No MS2		[M+H]+1
	C8 H11 Br O	Full match	No results	No results	No results	0.54	201.999	203.007	1.59	No matches found	No matches found	No matches found	No matches found	No MS2		[M+H]+1
	C5 H17 Cl N7 O12 P3 S	Full match	No results	No results	No results	-0.46	526.955	525.948	0.926	No matches found	No matches found	No matches found	No matches found	No MS2		[M-H]-1
	C11 H12 N6 O3	Full match	No results	No match	No results	1.37	276.097	277.105	4.201	No matches found	No matches found	No matches found	No matches found	DDA for preferred ion	NO2	[M+H]+1
NP-020647	C21 H30 O7	No match	Invalid mass	No match	No match	-45689.5	376.188	375.181	4.374	No matches found	Multiple matches found	Multiple matches found	Multiple matches found	DDA for preferred ion		[M-H]-1
E-Petromylidene B	C31 H44 O7 S	Full match	No results	No results	Full match	-0.02	560.281	559.274	8.267	No matches found	Multiple matches found	No matches found	No matches found	DDA for preferred ion		[M-H]-1
		No results	No results	No results	No results		663.848	664.855	0.975	No matches found	No matches found	No matches found	No matches found	No MS2		[M+H]+1
Cuscohygrine	C13 H24 N2 O	No results	No results	Full match	Full match	-0.24	224.189	225.196	6.072	No matches found	No matches found	Multiple matches found	No matches found	No MS2		[M+H]+1
Punctaporonin K	C21 H33 N O5	Full match	No results	No results	Full match	-1.24	379.235	378.228	7.951	No matches found	No matches found	No matches found	Multiple matches found	DDA for preferred ion		[M-H]-1
	C28 H41 N O5 P2	Full match	No results	No results	No results	1.85	533.247	534.254	7.219	No matches found	No matches found	No matches found	No matches found	No MS2		[M+H]+1
	C16 H13 Br N2 O3	Full match	No results	No results	No results	-1.47	360.01	359.003	1.446	No matches found	No matches found	No matches found	No matches found	No MS2		[M-H]-1
	C16 H34 O6	Full match	No results	No results	No results	1.06	322.236	345.225	5.38	No matches found	No matches found	No matches found	No matches found	No MS2		[M+Na]+1
Isolariciresinol 9-O-beta-D-glucoside	C26 H34 O11	Full match	No results	Partial match	Full match	-0.28	522.21	521.203	4.876	No matches found	No matches found	Multiple matches found	Single match found	DDA for preferred ion	Glucuronic Acid;Glucuronide;Pentose-Hexose	[M-H]-1
		No results	No results	No results	No results		368.421	369.429	7.951	No matches found	No matches found	No matches found	No matches found	No MS2		[M+H]+1
	C21 H28 P2	Full match	No results	No match	No match	1.96	342.167	341.16	7.255	No matches found	No matches found	Single match found	No matches found	No MS2		[M-H]-1
		No results	No results	No results	No results		513.768	514.775	5.801	No matches found	No matches found	No matches found	No matches found	No MS2		[M+H]+1
	C25 H49 N7 O10 P2	Full match	No results	No results	No results	-1.05	669.301	668.294	5.113	No matches found	No matches found	No matches found	No matches found	No MS2		[M-H]-1
2-amino-tetradecanoic acid	C14 H29 N O2	No results	No results	No results	Full match	0.03	243.22	244.227	6.059	No matches found	Multiple matches found	No matches found	No matches found	No MS2		[M+H]+1
		No results	No results	No results	No results		232.108	233.115	5.652	No matches found	No matches found	No matches found	No matches found	No MS2		[M+H]+1
Xylaric acid A	C14 H22 O5	Full match	No results	No results	Full match	0.05	270.147	269.139	6.433	No matches found	No matches found	No matches found	Multiple matches found	DDA for preferred ion		[M-H]-1
	C28 H47 N O3	Full match	No results	No results	No results	0.82	445.356	446.363	4.942	No matches found	No matches found	No matches found	No matches found	No MS2		[M+H]+1
		No results	No results	No results	No results		237.134	238.141	4.759	No matches found	No matches found	No matches found	No matches found	No MS2		[M+H]+1
11-keto Testosterone (CRM)	C19 H26 O3	No match	Invalid mass	No match	No match	152239	348.193	347.186	4.738	Multiple matches found	Multiple matches found	Multiple matches found	Multiple matches found	DDA for preferred ion		[M-H]-1
		No results	No results	No results	No results		592.358	593.365	7.656	No matches found	No matches found	No matches found	No matches found	No MS2		[M+H]+1
	C7 H20 N10 O5	Full match	No results	No results	No results	-2.14	324.161	325.168	6.051	No matches found	No matches found	No matches found	No matches found	DDA for preferred ion		[M+H]+1
17-hydroxyandrostane-3-glucuronide	C25 H40 O8	Full match	No results	Partial match	Full match	-0.37	468.272	467.265	5.291	Multiple matches found	Multiple matches found	Multiple matches found	Multiple matches found	No MS2		[M-H]-1
11-keto Testosterone (CRM)	C19 H26 O3	No match	Invalid mass	No match	No match	152240	348.193	347.186	4.322	Multiple matches found	Multiple matches found	Multiple matches found	Multiple matches found	DDA for preferred ion		[M-H]-1
		No results	No results	No results	No results		340.317	341.324	6.277	No matches found	No matches found	No matches found	No matches found	No MS2		[M+H]+1
Canangalia C	C17 H28 O6	Full match	No results	No results	Full match	-0.97	328.188	327.181	5.707	No matches found	Single match found	No matches found	Multiple matches found	No MS2		[M-H]-1
(6E,9E,12E)-hexadeca-6,9,12-trienedioylcarnitine	C23 H37 N O6	No results	No results	No results	Full match	-0.59	423.262	422.255	7.074	No matches found	No matches found	Multiple matches found	Single match found	No MS2		[M-H]-1
	C14 H25 N7 O4 P2 S	Full match	No results	No results	No results	0.67	449.117	448.109	5.299	No matches found	No matches found	No matches found	No matches found	DDA for preferred ion		[M-H]-1
2-Ethylhexylphthalate	C16 H22 O4	Full match	No results	Partial match	Full match	0.1	278.152	277.145	8.949	Single match found	Multiple matches found	Multiple matches found	Multiple matches found	No MS2		[M-H]-1
[Similar to: NP-015117; ΔMass: 83.1072 Da]	C27 H54 N O10 P	Full match	Invalid mass	No results	No results	-0.51	583.348	582.341	7.374	No matches found	No matches found	No matches found	No matches found	DDA for preferred ion		[M-H]-1
N6_N6_N6-Trimethyl-L-lysine	C9 H20 N2 O	Full match	No results	No results	Full match	0.03	172.158	173.165	5.628	Single match found	No matches found	Single match found	Single match found	No MS2		[M+H]+1
	C14 H30 N6 O3 S	Full match	No results	No match	No match	-1.09	362.21	363.217	4.828	Multiple matches found	Multiple matches found	Multiple matches found	Multiple matches found	DDA for preferred ion	H2O	[M+H]+1
	C27 H25 N O6	Full match	No results	No results	No match	-1.33	459.168	460.175	3.879	No matches found	No matches found	Single match found	No matches found	DDA for preferred ion		[M+H]+1
	C24 H45 N O7	Full match	No results	No results	No results	0.14	459.32	458.312	5.735	No matches found	No matches found	No matches found	No matches found	DDA for preferred ion		[M-H]-1
N-lactoyl-Methionine	C8 H15 N O4 S	No results	No results	Partial match	Full match	0.08	221.072	220.065	2.152	No matches found	No matches found	Multiple matches found	No matches found	No MS2		[M-H]-1
Hydroxyprolyl-Isoleucine	C11 H20 N2 O4	No results	No results	Partial match	Full match	0.13	244.142	243.135	2.874	No matches found	No matches found	Multiple matches found	Multiple matches found	No MS2		[M-H]-1
		No results	No results	No results	No results		457.781	458.788	4.365	No matches found	No matches found	No matches found	No matches found	DDA for preferred ion		[M+H]+1
valpromide	C8 H17 N O	Full match	No results	Partial match	Full match	0.03	143.131	144.138	5.439	Single match found	No matches found	Multiple matches found	No matches found	No MS2		[M+H]+1
		No results	No results	No results	No results		318.218	319.225	7.724	No matches found	No matches found	No matches found	No matches found	No MS2		[M+H]+1
	C7 H20 N10 O5	Full match	No results	No results	No results	-1.68	324.161	325.169	5.96	No matches found	No matches found	No matches found	No matches found	DDA for preferred ion		[M+H]+1
	C6 H18 Cl N8 O8 P S	Full match	No results	No results	No results	0.78	428.04	427.033	6.293	No matches found	No matches found	No matches found	No matches found	DDA for preferred ion		[M-H]-1
[Similar to: Heptadecanoic Acid; ΔMass: 21.8893 Da]	C8 H22 N8 P2	Full match	Invalid mass	No results	No results	3.12	292.145	293.152	5.694	No matches found	No matches found	No matches found	No matches found	DDA for preferred ion		[M+H]+1
		No results	No results	No results	No results		702.726	701.718	0.977	No matches found	No matches found	No matches found	No matches found	No MS2		[M-H]-1
		No results	No results	No results	No results		317.189	318.196	4.022	No matches found	No matches found	No matches found	No matches found	DDA for preferred ion		[M+H]+1
Arachidonic acid	C20 H32 O2	Full match	Full match	Full match	Full match	0.27	304.24	303.233	6.347	Multiple matches found	Multiple matches found	Multiple matches found	Multiple matches found	DDA for preferred ion	CO2	[M-H]-1
Pantothenol	C9 H19 N O4	No results	No results	Partial match	Full match	-0.35	205.131	206.139	1.387	Single match found	Single match found	Multiple matches found	No matches found	No MS2		[M+H]+1
Bolekolic acid	C18 H26 O3	No results	No results	Partial match	Full match	-1.19	290.188	291.195	7.515	No matches found	Multiple matches found	Multiple matches found	Multiple matches found	No MS2		[M+H]+1
	C15 H32 N8 O2 P2	Full match	No results	No results	No results	0.47	418.213	417.205	9.702	No matches found	No matches found	No matches found	No matches found	DDA for preferred ion		[M-H]-1
MG(0:0/20:5(5Z,8Z,11Z,14Z,17Z)/0:0)	C23 H36 O4	Full match	No results	Not the top hit	Full match	0.46	376.262	377.269	5.439	No matches found	Multiple matches found	Multiple matches found	Multiple matches found	No MS2		[M+H]+1
		No results	No results	No results	No results		102.948	103.956	1.267	No matches found	No matches found	No matches found	No matches found	No MS2		[M+H]+1
PE(22:4(7Z,10Z,13Z,16Z)/0:0)	C27 H48 N O7 P	Full match	No results	Not the top hit	Full match	0.3	529.317	528.31	7.159	No matches found	Multiple matches found	Multiple matches found	No matches found	DDA for preferred ion		[M-H]-1
(R)-10-Hydroxystearate	C18 H36 O3	Full match	No results	Partial match	Full match	-0.18	300.266	299.259	8.83	Multiple matches found	Multiple matches found	Multiple matches found	Multiple matches found	DDA for preferred ion		[M-H]-1
	C18 H28 O4	No results	No results	Partial match	Full match	0.04	308.199	309.206	7.777	No matches found	Multiple matches found	Multiple matches found	Multiple matches found	No MS2		[M+H]+1
		No results	No results	No results	No results		277.069	276.062	1.441	No matches found	No matches found	No matches found	No matches found	No MS2		[M-H]-1
	C18 H20 N4 O7	Full match	No results	No results	No results	-0.77	404.133	403.126	3.767	No matches found	No matches found	No matches found	No matches found	No MS2		[M-H]-1
PGE2alpha dimethyl amine	C22 H41 N O3	Full match	No results	Partial match	Full match	-1.7	367.308	366.301	8.929	No matches found	Multiple matches found	Single match found	Single match found	DDA for preferred ion		[M-H]-1
		No results	No results	No results	No results		265.225	266.233	6.206	No matches found	No matches found	No matches found	No matches found	No MS2		[M+H]+1
[FA(18:2)]9Z_11E-octadecadienoicacid	C18 H32 O2	No results	No results	Partial match	Full match	-0.26	280.24	281.247	8.602	Multiple matches found	Multiple matches found	Multiple matches found	Multiple matches found	DDA for other ion		[M+H]+1
Nifuroxazide	C12 H9 N3 O5	No results	No results	Partial match	Full match	0.02	275.054	276.062	4.362	No matches found	No matches found	Single match found	No matches found	No MS2		[M+H]+1
[FAhydroxy(20:4)]5S-hydroxy-12-keto-6Z_8E_10E_14Z-eicosatetraenoicacid	C20 H30 O4	No results	No results	Partial match	Full match	0.08	334.214	333.207	7.5	Multiple matches found	Multiple matches found	Multiple matches found	Multiple matches found	No MS2		[M-H]-1
2-methyl-2Z-hexenoic acid	C7 H12 O2	Full match	No results	Partial match	Full match	0.25	128.084	127.076	3.308	No matches found	Multiple matches found	Multiple matches found	Multiple matches found	No MS2		[M-H]-1
	C9 H22 N9 P	Full match	No results	No results	No match	-1.33	287.173	288.18	5.921	No matches found	No matches found	Multiple matches found	No matches found	No MS2		[M+H]+1
		No results	No results	No results	No results		141.952	142.959	0.29	No matches found	No matches found	No matches found	No matches found	No MS2		[M+H]+1
Luteoride A	C17 H18 N2 O3	No results	Invalid mass	No results	Full match	-0.18	298.132	299.139	5.213	No matches found	No matches found	No matches found	Single match found	DDA for preferred ion	CO	[M+H]+1
		No results	No results	No results	No results		272.13	273.137	5.699	No matches found	No matches found	No matches found	No matches found	No MS2		[M+H]+1
	C2 H5 Cl2 O P3 S	Full match	No results	No results	No results	1.85	239.866	238.858	2.422	No matches found	No matches found	No matches found	No matches found	No MS2		[M-H]-1
	C21 H45 N5 O6 P2	Full match	No results	No match	No match	1.01	525.285	526.292	6.183	No matches found	Multiple matches found	Multiple matches found	Single match found	DDA for preferred ion		[M+H]+1
		No results	No results	No results	No results		571.235	570.228	6.223	No matches found	No matches found	No matches found	No matches found	No MS2		[M-H]-1
	C2 H7 Cl O6 P2 S	Full match	No results	No results	No results	0.58	255.913	254.906	0.917	No matches found	No matches found	No matches found	No matches found	No MS2		[M-H]-1
	C30 H44 O5	Full match	No results	Partial match	Full match	-0.2	484.319	483.312	9.621	No matches found	Multiple matches found	Multiple matches found	Multiple matches found	No MS2		[M-H]-1
8-Acetamido-1,1,1,15,15,15-hexachloropentadeca-3,12-diyne	C17 H21 Cl6 N O	No results	No results	No results	Full match	-1.29	464.975	463.968	0.945	No matches found	No matches found	No matches found	Single match found	No MS2		[M-H]-1
	C37 H73 O3 P3	Full match	No results	No results	No match	-0.48	658.477	659.484	11.727	No matches found	No matches found	No matches found	Multiple matches found	No MS2		[M+H]+1
	C13 H22 O8	Full match	No results	No results	No results	0.26	306.132	305.124	4.693	No matches found	No matches found	No matches found	No matches found	No MS2		[M-H]-1
Capsidiol	C15 H24 O2	Full match	No results	Not the top hit	Full match	0	236.178	237.185	5.49	Multiple matches found	Multiple matches found	Multiple matches found	Multiple matches found	No MS2		[M+H]+1
	C18 H33 N8 O4 P	Full match	No results	No results	No match	-0.89	456.236	455.229	4.927	No matches found	No matches found	No matches found	Single match found	DDA for preferred ion	Glucuronide	[M-H]-1
		No results	No results	No results	No results		505.849	504.842	0.974	No matches found	No matches found	No matches found	No matches found	No MS2		[M-H]-1
(-)-Menthylacetate	C12 H22 O2	No results	No results	Partial match	Full match	-0.69	198.162	199.169	7.495	Single match found	Multiple matches found	Multiple matches found	Multiple matches found	No MS2		[M+H]+1
		No results	No results	No results	No results		686.358	687.365	4.001	No matches found	No matches found	No matches found	No matches found	DDA for preferred ion		[M+H]+1
	C7 H5 Cl N6 O2	Full match	No results	No results	No results	1.09	240.017	239.009	1.857	No matches found	No matches found	No matches found	No matches found	No MS2		[M-H]-1
N-[1-(4-methoxy-2-oxo-2H-pyran-6-yl)-2-methylbutyl]acetamide	C13 H19 N O4	No results	Full match	No results	Partial match	-0.48	253.131	276.12	5.504	No matches found	No matches found	Multiple matches found	Multiple matches found	DDA for other ion		[M+Na]+1
	C7 H18 N8 O P2	Full match	No results	No results	No results	-0.41	292.108	293.115	6.256	No matches found	No matches found	No matches found	No matches found	No MS2		[M+H]+1
		No results	No results	No results	No results		761.761	760.753	0.949	No matches found	No matches found	No matches found	No matches found	No MS2		[M-H]-1
		No results	No results	No results	No results		686.36	685.353	4.006	No matches found	No matches found	No matches found	No matches found	DDA for preferred ion		[M-H]-1
	C9 H12 N9 O2 P	Full match	No results	No match	No match	-0.64	309.085	308.078	2.581	Multiple matches found	No matches found	Multiple matches found	Single match found	No MS2		[M-H]-1
	C17 H45 N8 P3 S3	Full match	No results	No results	No results	-1.83	550.213	549.206	4.148	No matches found	No matches found	No matches found	No matches found	DDA for preferred ion		[M-H]-1
NP-005196	C15 H22 O5	No results	Full match	Not the top hit	Full match	0.01	282.147	281.139	7.02	Single match found	Multiple matches found	Multiple matches found	Multiple matches found	DDA for preferred ion	C4H9;CO2	[M-H]-1
		No results	No results	No results	No results		448.211	449.218	6.389	No matches found	No matches found	No matches found	No matches found	No MS2		[M+H]+1
	C16 H37 N4 O6 P	Full match	No results	No match	No match	1.57	412.246	457.244	5.94	No matches found	No matches found	Single match found	Multiple matches found	DDA for other ion		[M+FA-H]-1
(±)11(12)-EET	C20 H32 O3	Full match	Full match	Not the top hit	Full match	-0.17	320.235	319.228	8.093	Multiple matches found	Multiple matches found	Multiple matches found	Multiple matches found	DDA for preferred ion		[M-H]-1
Thiolactone B4	C7 H11 N O2 S	No results	No results	No results	Full match	1.68	173.051	174.059	4.378	No matches found	No matches found	No matches found	Single match found	No MS2		[M+H]+1
9-hydroxy-hexadecan-1,16-dioic acid	C16 H30 O5	No results	No results	Full match	Full match	0.11	302.209	301.202	6.241	No matches found	Multiple matches found	Multiple matches found	Multiple matches found	DDA for other ion		[M-H]-1
19(R)-hydroxy Prostaglandin A2	C20 H30 O5	No results	Invalid mass	No match	No match	-51428	332.199	331.192	5.099	Multiple matches found	Multiple matches found	Multiple matches found	Multiple matches found	DDA for preferred ion		[M-H]-1
		No results	No results	No results	No results		127.93	126.922	1.468	No matches found	No matches found	No matches found	No matches found	No MS2		[M-H]-1
	C18 H35 N O3 S	Full match	No results	No results	No results	0.59	345.234	346.241	5.346	No matches found	No matches found	No matches found	No matches found	No MS2		[M+H]+1
(9Z)-Tetradecenoicacid	C14 H26 O2	No results	No results	Partial match	Full match	-0.22	226.193	227.201	8.288	Single match found	Multiple matches found	Multiple matches found	Single match found	DDA for preferred ion	H2O	[M+H]+1
Thiazinotrienomycin F	C37 H47 N3 O7 S	No results	Invalid mass	No results	Full match	-1.18	677.313	676.305	7.339	No matches found	No matches found	No matches found	Single match found	DDA for preferred ion		[M-H]-1
(6S)-Hydroxyhyoscyamine	C17 H23 N O4	Full match	Invalid mass	Not the top hit	Full match	-0.36	305.163	304.155	7.283	Single match found	No matches found	Multiple matches found	Multiple matches found	DDA for preferred ion	CO2	[M-H]-1
	C7 H6 N4 O10	Full match	No results	No match	No results	-0.42	306.008	307.016	0.918	No matches found	No matches found	No matches found	No matches found	No MS2		[M+H]+1
		No results	No results	No results	No results		385.847	384.84	0.986	No matches found	No matches found	No matches found	No matches found	No MS2		[M-H]-1
		No results	No results	No results	No results		448.697	449.705	4.097	No matches found	No matches found	No matches found	No matches found	DDA for preferred ion		[M+H]+1
Ficiolide F	C16 H24 O6	Full match	No results	No results	Full match	1.49	312.158	311.15	5.754	No matches found	No matches found	No matches found	Multiple matches found	No MS2		[M-H]-1
2-hydroxy-decanedioic acid	C10 H18 O5	Full match	No results	Partial match	Full match	-0.01	218.115	217.108	3.252	No matches found	Multiple matches found	Multiple matches found	Single match found	No MS2		[M-H]-1
	C4 H9 N8 O3 P	Full match	No results	No results	No results	-1.3	248.053	247.046	10.208	No matches found	No matches found	No matches found	No matches found	DDA for preferred ion		[M-H]-1
	C9 H21 N9 O5 S2	Full match	No results	No results	No results	-0.44	399.111	398.103	0.875	No matches found	No matches found	No matches found	No matches found	DDA for preferred ion		[M-H]-1
	C2 H5 N8 O2 P	Full match	No results	No match	No match	-1.34	204.027	203.02	1.572	Single match found	No matches found	Multiple matches found	No matches found	No MS2		[M-H]-1
5-(hydroxymethyl)-4-methoxy-2,5-dihydrofuran-2-one	C6 H8 O4	No match	Invalid mass	No results	No results	152599	166.023	167.03	4.116	No matches found	No matches found	No matches found	No matches found	DDA for preferred ion		[M+H]+1
1-Cyclopropyl-3-(3-(5-(morpholinomethyl)-1H-benzo[d]imidazol-2-yl)-1H-pyrazol-4-yl)urea	C19 H23 N7 O2	No results	No results	No results	Full match	0.73	381.192	382.199	4.654	No matches found	No matches found	Single match found	No matches found	DDA for preferred ion		[M+H]+1
	C8 H12 N9 O4 P	Full match	No results	No results	No match	-0.35	329.075	330.082	1.683	No matches found	No matches found	Single match found	No matches found	No MS2		[M+H]+1
Blumenol C glucoside	C19 H32 O7	No results	No results	No results	Full match	1.26	372.215	371.208	6.561	No matches found	No matches found	Multiple matches found	Single match found	No MS2		[M-H]-1
		No results	No results	No results	No results		335.871	334.864	0.181	No matches found	No matches found	No matches found	No matches found	DDA for preferred ion		[M-H]-1
	C25 H60 N10 O14 S	Full match	No results	No results	No results	1.66	756.402	757.41	4.092	No matches found	No matches found	No matches found	No matches found	DDA for preferred ion		[M+H]+1
	C48 H58 N3 O4 P	Full match	No results	No results	No match	1.48	771.418	770.41	7.18	No matches found	No matches found	Single match found	No matches found	DDA for preferred ion		[M-H]-1
Polyporusterone B	C28 H44 O6	Full match	Invalid mass	Partial match	Full match	0.33	476.314	475.307	7.817	No matches found	Multiple matches found	Multiple matches found	Multiple matches found	DDA for preferred ion		[M-H]-1
HOOA lactone	C8 H10 O3	Full match	No results	Partial match	Full match	0.1	154.063	153.056	5.509	No matches found	Single match found	Multiple matches found	Multiple matches found	DDA for preferred ion		[M-H]-1
	C3 H5 N8 O3 P3 S	Full match	No results	No results	No results	0.48	325.942	324.935	0.931	No matches found	No matches found	No matches found	No matches found	No MS2		[M-H]-1
	C18 H35 N10 P	Full match	No results	No match	No match	-1.44	422.278	421.27	8.473	No matches found	Single match found	Single match found	No matches found	No MS2		[M-H]-1
		No results	No results	No results	No results		388.237	387.23	8.273	No matches found	No matches found	No matches found	No matches found	DDA for preferred ion		[M-H]-1
2_6-Di-tert-butylbenzoquinone	C14 H20 O2	No results	No results	Partial match	Full match	-0.12	220.146	221.154	6.291	Single match found	Multiple matches found	Multiple matches found	Multiple matches found	No MS2		[M+H]+1
		No results	No results	No results	No results		356.349	357.356	6.415	No matches found	No matches found	No matches found	No matches found	No MS2		[M+H]+1
		No results	No results	No results	No results		291.646	292.653	5.694	No matches found	No matches found	No matches found	No matches found	No MS2		[M+H]+1
		No results	No results	No results	No results		566.322	567.329	8.237	No matches found	No matches found	No matches found	No matches found	No MS2		[M+H]+1
	C8 H19 O8 P	Full match	No results	Invalid mass	No results	-0.14	274.082	275.089	5.999	No matches found	No matches found	No matches found	No matches found	No MS2		[M+H]+1
13E,15E,18Z,20Z-pentacosatetraen-11-ynyl acetate	C27 H42 O2	No results	No results	Partial match	Full match	0.68	398.319	399.326	6.422	No matches found	Multiple matches found	No matches found	Multiple matches found	DDA for preferred ion	Fatty_Acid_22:5	[M+H]+1
	C17 H29 N O6 S	Full match	No results	No results	No results	-1.09	375.171	374.164	5.271	No matches found	No matches found	No matches found	No matches found	No MS2		[M-H]-1
	C7 H12 N2 O10	Full match	No results	No results	No results	0.17	284.049	285.057	1.32	No matches found	No matches found	No matches found	No matches found	No MS2		[M+H]+1
		No results	No results	No results	No results		581.362	582.37	7.799	No matches found	No matches found	No matches found	No matches found	No MS2		[M+H]+1
3-Hydroxyheptanoylcarnitine	C14 H27 N O5	No results	No results	Full match	Full match	0.19	289.189	290.196	1.645	No matches found	No matches found	Multiple matches found	No matches found	No MS2		[M+H]+1
Andrographolide	C20 H30 O5	No match	Invalid mass	No match	No match	-51429.1	332.198	333.206	5.575	Multiple matches found	Multiple matches found	Multiple matches found	Multiple matches found	DDA for preferred ion		[M+H]+1
	C3 H9 N8 P	Full match	No results	No match	No match	-0.48	188.069	187.061	1.222	Single match found	No matches found	Multiple matches found	Multiple matches found	No MS2		[M-H]-1
	C32 H55 N5 O S	Full match	No results	No results	No results	2.12	557.414	558.421	6.364	No matches found	No matches found	No matches found	No matches found	No MS2		[M+H]+1
OOV-PC	C31 H58 N O9 P	No results	No results	No results	Full match	1.96	619.386	620.393	8.497	No matches found	Single match found	No matches found	No matches found	No MS2		[M+H]+1
		No results	No results	No results	No results		620.411	621.419	7.638	No matches found	No matches found	No matches found	No matches found	No MS2		[M+H]+1
Neoaureothin	C28 H31 N O6	Full match	No results	No results	Full match	-1.29	477.215	478.222	5.054	No matches found	Single match found	No matches found	Multiple matches found	DDA for preferred ion		[M+H]+1
	C2 H2 O13	Full match	No results	No results	No results	-1.13	233.949	234.957	0.276	No matches found	No matches found	No matches found	No matches found	No MS2		[M+H]+1
Prenyl-L-cysteine	C8 H15 N O2 S	No results	No results	Partial match	Full match	-0.35	189.082	190.09	2.036	Single match found	No matches found	Multiple matches found	No matches found	No MS2		[M+H]+1
Benzyl(2R_3S)-2-methyl-3-hydroxybutanoate	C12 H16 O3	No results	No results	Partial match	Full match	-0.66	208.11	209.117	7.984	Single match found	Multiple matches found	Multiple matches found	Multiple matches found	No MS2		[M+H]+1
	C9 H6 P2	Full match	No results	No results	No results	-0.09	175.994	174.987	4.593	No matches found	No matches found	No matches found	No matches found	No MS2		[M-H]-1
	C8 H13 N7 O3	Full match	No results	No results	No results	1.26	255.108	254.101	4.688	No matches found	No matches found	No matches found	No matches found	DDA for preferred ion		[M-H]-1
	C33 H47 N2 O P S	Full match	No results	No results	No match	-0.86	550.314	549.307	5.429	No matches found	No matches found	No matches found	Single match found	No MS2		[M-H]-1
NP-016192	C22 H28 O6	No match	Invalid mass	No results	No match	-6.11	388.186	389.193	6.477	No matches found	No matches found	Single match found	No matches found	DDA for preferred ion		[M+H]+1
NP-019483	C19 H32 O7	Full match	Full match	No results	Full match	0.55	372.215	371.208	6.307	No matches found	No matches found	Multiple matches found	Single match found	DDA for preferred ion	H2O	[M-H]-1
Marinisporolide A	C39 H62 O10	No results	No results	No results	Full match	-0.65	690.434	689.427	6.538	No matches found	No matches found	No matches found	Multiple matches found	No MS2		[M-H]-1
PS(P-16:0/13:0)	C35 H68 N O9 P	No results	No results	No results	Full match	-1.35	677.462	678.47	9.699	No matches found	Multiple matches found	No matches found	No matches found	DDA for preferred ion		[M+H]+1
Carnosol	C20 H26 O4	No results	No results	Not the top hit	Full match	-1.7	330.183	329.175	6.548	Multiple matches found	Multiple matches found	Multiple matches found	Multiple matches found	DDA for preferred ion	CO2	[M-H]-1
NP-012767	C29 H42 N4 O6	No match	Invalid mass	No results	No results	1856.23	543.317	542.31	6.309	No matches found	No matches found	No matches found	No matches found	DDA for preferred ion		[M-H]-1
		No results	No results	No results	No results		137.988	138.995	0.215	No matches found	No matches found	No matches found	No matches found	No MS2		[M+H]+1
(±)9-HpODE	C18 H32 O4	No results	Full match	Partial match	Full match	-0.06	312.23	311.223	6.912	Multiple matches found	Multiple matches found	Multiple matches found	Multiple matches found	DDA for preferred ion	H2O	[M-H]-1
O-Desmethyltramadol glucuronide	C21 H31 N O8	Full match	No results	Not the top hit	Full match	-0.76	425.205	424.197	5.445	No matches found	No matches found	Multiple matches found	Single match found	DDA for preferred ion		[M-H]-1
Suberoyl-L-carnitine	C15 H27 N O6	No results	No results	No results	Full match	0.36	317.184	318.191	6.796	No matches found	No matches found	Multiple matches found	No matches found	No MS2		[M+H]+1
Butylbutyrate	C8 H16 O2	Full match	No results	Partial match	Full match	0.28	144.115	145.122	4.564	Multiple matches found	Multiple matches found	Multiple matches found	No matches found	No MS2		[M+H]+1
	C7 H6 Br Cl3 N4 O4 S3	Full match	No results	No results	No results	1	489.781	490.788	0.961	No matches found	No matches found	No matches found	No matches found	No MS2		[M+H]+1
		No results	No results	No results	No results		360.576	361.583	1.476	No matches found	No matches found	No matches found	No matches found	No MS2		[M+H]+1
		No results	No results	No results	No results		705.61	704.603	13.634	No matches found	No matches found	No matches found	No matches found	DDA for preferred ion		[M-H]-1
		No results	No results	No results	No results		125.04	126.047	1.706	No matches found	No matches found	No matches found	No matches found	No MS2		[M+H]+1
		No results	No results	No results	No results		301.207	302.215	7.245	No matches found	No matches found	No matches found	No matches found	No MS2		[M+H]+1
Hydroxyprolyl-Valine	C10 H18 N2 O4	No results	No results	Partial match	Full match	-0.6	230.127	231.134	1.36	No matches found	No matches found	Multiple matches found	No matches found	No MS2		[M+H]+1
	C28 H56 N O12 P	Full match	No results	No results	No results	-0.38	629.354	628.346	7.66	No matches found	No matches found	No matches found	No matches found	DDA for preferred ion	CH3COOH	[M-H]-1
	C4 H10 N8 O15 P2	Full match	No results	No results	No results	-2.64	471.973	472.98	0.93	No matches found	No matches found	No matches found	No matches found	No MS2		[M+H]+1
		No results	No results	No results	No results		752.515	753.522	7.732	No matches found	No matches found	No matches found	No matches found	DDA for preferred ion	H	[M+H]+1
19(R)-hydroxy Prostaglandin A2	C20 H30 O5	No match	Invalid mass	No match	No match	-51427.9	332.199	331.192	5.156	Multiple matches found	Multiple matches found	Multiple matches found	Multiple matches found	DDA for preferred ion		[M-H]-1
		No results	No results	No results	No results		334.272	335.279	7.497	No matches found	No matches found	No matches found	No matches found	No MS2		[M+H]+1
		No results	No results	No results	No results		378.264	377.257	5.825	No matches found	No matches found	No matches found	No matches found	DDA for preferred ion		[M-H]-1
	C27 H63 N9 O17	Full match	No results	No results	No results	-0.56	785.434	784.426	7.199	No matches found	No matches found	No matches found	No matches found	DDA for preferred ion		[M-H]-1
		No results	No results	No results	No results		547.288	546.28	7.413	No matches found	No matches found	No matches found	No matches found	DDA for preferred ion		[M-H]-1
		No results	No results	No results	No results		328.223	329.23	6.718	No matches found	No matches found	No matches found	No matches found	No MS2		[M+H]+1
Asterriquinone SU-5500	C34 H32 N2 O5	No results	No results	No results	Full match	-0.43	548.231	549.238	5.902	No matches found	No matches found	No matches found	Multiple matches found	No MS2		[M+H]+1
	C27 H39 N4 O4 P3	Full match	No results	No results	No results	0.1	576.218	575.211	5.19	No matches found	No matches found	No matches found	No matches found	No MS2		[M-H]-1
		No results	No results	No results	No results		245.181	246.189	4.098	No matches found	No matches found	No matches found	No matches found	No MS2		[M+H]+1
		No results	No results	No results	No results		610.916	609.909	0.942	No matches found	No matches found	No matches found	No matches found	No MS2		[M-H]-1
		No results	No results	No results	No results		776.563	777.57	10.875	No matches found	No matches found	No matches found	No matches found	No MS2		[M+H]+1
	C17 H42 N5 O2 P	Full match	No results	No results	No results	0.34	379.308	378.3	8.923	No matches found	No matches found	No matches found	No matches found	DDA for preferred ion		[M-H]-1
		No results	No results	No results	No results		242.15	243.157	4.265	No matches found	No matches found	No matches found	No matches found	DDA for preferred ion		[M+H]+1
	C29 H63 O7 P3 S	Full match	No results	No results	No results	0.67	648.351	647.344	6.404	No matches found	No matches found	No matches found	No matches found	DDA for preferred ion	Glucuronide	[M-H]-1
	C7 H9 N2 O6 P3	Full match	No results	No results	No results	1.63	309.968	308.961	0.918	No matches found	No matches found	No matches found	No matches found	No MS2		[M-H]-1
Palmitoleamide	C16 H31 N O	Full match	No results	No results	Full match	-0.18	253.241	254.248	5.508	No matches found	Multiple matches found	Single match found	No matches found	DDA for preferred ion		[M+H]+1
		No results	No results	No results	No results		88.9996	90.0068	0.175	No matches found	No matches found	No matches found	No matches found	No MS2		[M+H]+1
Clonostalactam	C13 H21 N O4	No results	No results	Partial match	Full match	-0.29	255.147	256.154	6.248	No matches found	No matches found	No matches found	Single match found	No MS2		[M+H]+1
		No results	No results	No results	No results		292.225	293.232	6.035	No matches found	No matches found	No matches found	No matches found	No MS2		[M+H]+1
		No results	No results	No results	No results		502.348	503.355	7.973	No matches found	No matches found	No matches found	No matches found	DDA for preferred ion		[M+H]+1
		No results	No results	No results	No results		388.221	389.228	7.136	No matches found	No matches found	No matches found	No matches found	No MS2		[M+H]+1
		No results	No results	No results	No results		347.715	348.723	4.094	No matches found	No matches found	No matches found	No matches found	DDA for preferred ion		[M+H]+1
	C35 H54 N10 O P2 S	Full match	No results	No results	No match	-0.25	724.368	723.36	5.67	No matches found	No matches found	No matches found	Single match found	No MS2		[M-H]-1
(Z)-1,3-Octadiene	C8 H12	Full match	No results	Not the top hit	Full match	-0.77	108.094	109.101	3.974	No matches found	No matches found	Multiple matches found	Single match found	No MS2		[M+H]+1
	C26 H49 O P S	Full match	No results	No results	No results	2.03	440.325	439.318	9.244	No matches found	No matches found	No matches found	No matches found	No MS2		[M-H]-1
Diethylphosphate	C4 H11 O4 P	Full match	No results	Full match	Full match	-0.26	154.039	155.047	7.606	No matches found	No matches found	Single match found	No matches found	No MS2		[M+H]+1
6-Methyl-5-pyridin-4-yl-3,6-dihydro-1,3,4-thiadiazin-2-one	C9 H9 N3 O S	No results	No results	Partial match	Full match	0.73	207.047	208.054	0.972	No matches found	No matches found	Single match found	No matches found	No MS2		[M+H]+1
3-O-(3,6-Anhydro-alpha-D-galactopyranosyl)-4-O-sulfo-alpha-D-galactopyranose	C12 H20 O13 S	No results	No results	Full match	No results	-1.84	404.062	403.054	1.478	No matches found	No matches found	No matches found	No matches found	No MS2		[M-H]-1
Cuminaldehyde	C10 H12 O	No results	No results	Not the top hit	Full match	-0.15	148.089	149.096	6.908	Multiple matches found	Single match found	Multiple matches found	No matches found	No MS2		[M+H]+1
5'-Methoxybilobetin	C32 H22 O11	No results	No results	Full match	Full match	-1.28	582.115	583.123	1.335	No matches found	No matches found	Single match found	Multiple matches found	No MS2		[M+H]+1
		No results	No results	No results	No results		508.372	509.379	7.894	No matches found	No matches found	No matches found	No matches found	No MS2		[M+H]+1
5α,12-dihydroxy-1-tremulen-11-yl 2(S)-pyroglutamate	C20 H31 N O5	Full match	No results	No results	Full match	0.32	365.22	366.228	4.995	No matches found	No matches found	No matches found	Single match found	DDA for preferred ion		[M+H]+1
RiboflavinB2	C17 H20 N4 O6	Full match	No results	Partial match	Full match	-0.3	376.138	377.146	4.093	Single match found	No matches found	Multiple matches found	No matches found	DDA for preferred ion	NH3	[M+H]+1
Flunoxaprofen isocyanate	C16 H11 F N2 O2	No results	No results	No results	Full match	-0.3	282.08	281.073	0.904	No matches found	No matches found	Single match found	No matches found	No MS2		[M-H]-1
	C17 H40 N9 O P	Full match	No results	No results	No results	-1.44	417.309	416.301	5.993	No matches found	No matches found	No matches found	No matches found	No MS2		[M-H]-1
		No results	No results	No results	No results		480.949	479.941	0.93	No matches found	No matches found	No matches found	No matches found	No MS2		[M-H]-1
	C20 H43 N3 O9 P2	Full match	No results	No match	No match	-0.85	531.247	532.254	5.016	No matches found	No matches found	Multiple matches found	No matches found	No MS2		[M+H]+1
	C13 H14 Br Cl N2 O2 S	Full match	No results	No results	No results	-1.06	375.964	376.972	0.982	No matches found	No matches found	No matches found	No matches found	No MS2		[M+H]+1
		No results	No results	No results	No results		250.971	249.964	0.966	No matches found	No matches found	No matches found	No matches found	No MS2		[M-H]-1
Tetradecanedioic acid	C14 H26 O4	Full match	Full match	Not the top hit	Full match	-0.07	258.183	257.176	5.627	Single match found	Multiple matches found	Multiple matches found	Multiple matches found	DDA for preferred ion		[M-H]-1
	C44 H82 N2 O5	Full match	No results	No results	No results	0.32	718.623	717.615	11.662	No matches found	No matches found	No matches found	No matches found	DDA for preferred ion		[M-H]-1
[FA(18:3)]13S-hydroperoxy-9Z_11E_14Z-octadecatrienoicacid	C18 H30 O4	No results	No results	Partial match	Full match	0.01	310.214	309.207	7.384	Multiple matches found	Multiple matches found	Multiple matches found	Multiple matches found	DDA for preferred ion	CO2;H2O	[M-H]-1
		No results	No results	No results	No results		133.09	134.098	6.552	No matches found	No matches found	No matches found	No matches found	No MS2		[M+H]+1
Valerophenone;1-phenylpentan-1-one	C11 H14 O	No results	No results	Partial match	Full match	-0.77	162.104	163.112	7.712	Single match found	Single match found	Multiple matches found	No matches found	No MS2		[M+H]+1
	C33 H54 N O3 P3	Full match	No results	No results	No match	2.76	605.333	606.341	7.847	No matches found	Single match found	No matches found	No matches found	No MS2		[M+H]+1
	C21 H45 N7 O S	Full match	No results	No results	No match	-1.12	443.34	444.347	4.508	No matches found	No matches found	No matches found	Single match found	No MS2		[M+H]+1
		No results	No results	No results	No results		688.489	689.496	11.148	No matches found	No matches found	No matches found	No matches found	DDA for preferred ion		[M+H]+1
		No results	No results	No results	No results		333.165	334.173	7.247	No matches found	No matches found	No matches found	No matches found	No MS2		[M+H]+1
		No results	No results	No results	No results		305.171	306.178	6.164	No matches found	No matches found	No matches found	No matches found	No MS2		[M+H]+1
Lauroyl diethanolamide	C16 H33 N O3	No results	No results	Full match	Full match	0.48	287.246	288.253	4.628	No matches found	Multiple matches found	Single match found	No matches found	DDA for preferred ion	H2O	[M+H]+1
	C16 H14 N10 O S	Full match	No results	No results	No results	1.48	394.108	393.101	6.94	No matches found	No matches found	No matches found	No matches found	DDA for preferred ion	H2O	[M-H]-1
	C18 H35 N O4 S	Full match	No results	No results	No results	0.33	361.229	362.236	4.928	No matches found	No matches found	No matches found	No matches found	DDA for preferred ion	NH3	[M+H]+1
	C8 H19 Cl N8 O9	Full match	No results	No results	No results	0.05	406.096	405.089	6.151	No matches found	No matches found	No matches found	No matches found	DDA for preferred ion		[M-H]-1
	C4 H4 N4 O2 S3	Full match	No results	No results	No results	0.29	235.95	236.957	1.578	No matches found	No matches found	No matches found	No matches found	No MS2		[M+H]+1
Succinic anhydride	C4 H4 O3	Full match	No results	Full match	Full match	-0.2	100.016	99.0088	6.916	No matches found	No matches found	Single match found	No matches found	DDA for preferred ion	CO2	[M-H]-1
		No results	No results	No results	No results		645.249	644.242	5.887	No matches found	No matches found	No matches found	No matches found	No MS2		[M-H]-1
	C9 H15 N8 O P	Full match	No results	No match	No match	-1.1	282.11	283.118	6.014	No matches found	Single match found	Single match found	Multiple matches found	DDA for preferred ion	Glucuronide	[M+H]+1
Hexadecylamine	C16 H35 N	Full match	No results	No results	Full match	-0.02	241.277	242.284	5.599	No matches found	No matches found	Multiple matches found	No matches found	No MS2		[M+H]+1
		No results	No results	No results	No results		566.342	565.334	7.767	No matches found	No matches found	No matches found	No matches found	DDA for preferred ion		[M-H]-1
	C10 H30 N5 O3 P3	Full match	No results	No results	No results	-1.25	361.156	360.148	6.347	No matches found	No matches found	No matches found	No matches found	No MS2		[M-H]-1
	C27 H29 Cl O S	Full match	No results	No results	No match	-0.3	436.163	435.155	4.458	No matches found	No matches found	No matches found	Multiple matches found	DDA for preferred ion		[M-H]-1
NP-002676	C15 H26 O4	Full match	Full match	Partial match	Not the top hit	-0.09	270.183	269.176	6.599	No matches found	No matches found	Multiple matches found	Multiple matches found	DDA for preferred ion	H2O	[M-H]-1
	C23 H47 N4 O5 P	Full match	No results	No results	No results	-1.49	490.328	491.335	4.788	No matches found	No matches found	No matches found	No matches found	DDA for preferred ion		[M+H]+1
Palmitoyl Ara-C	C25 H43 N3 O6	No results	No results	No match	Full match	1.65	481.316	480.309	7.236	No matches found	Multiple matches found	Multiple matches found	Single match found	DDA for preferred ion	Fatty_Acid_16:0	[M-H]-1
	C41 H89 N6 O5 P	Full match	No results	No results	No results	1.16	776.664	775.657	13.234	No matches found	No matches found	No matches found	No matches found	DDA for preferred ion		[M-H]-1
captopril	C9 H15 N O3 S	Full match	No results	Partial match	Full match	0.28	217.077	216.07	4.404	Single match found	No matches found	Multiple matches found	Single match found	No MS2		[M-H]-1
	C18 H31 N3 O7 S	Full match	No results	No results	No match	0.42	433.188	434.196	3.897	No matches found	No matches found	No matches found	Single match found	DDA for preferred ion	Pyroglutamic Acid	[M+H]+1
		No results	No results	No results	No results		762.722	761.714	0.979	No matches found	No matches found	No matches found	No matches found	DDA for preferred ion		[M-H]-1
	C H Cl N3 P S3	Full match	No results	No results	No results	-0.29	216.876	215.869	0.847	No matches found	No matches found	No matches found	No matches found	No MS2		[M-H]-1
		No results	No results	No results	No results		375.171	374.164	6.318	No matches found	No matches found	No matches found	No matches found	DDA for preferred ion		[M-H]-1
(1'S,2'R,4'S,7'R,9'R,10'R,11'S)-4',10'-dihydroxy-2'-(hydroxymethyl)-1',5'-dimethyl-8'-oxaspiro[oxirane-2,12'-tricyclo[7.2.1.0Â?,â·]dodecan]-5'-en-11'-yl acetate	C17 H24 O7	No results	Invalid mass	No results	No match	-52955.4	322.139	323.147	5.147	No matches found	No matches found	Single match found	No matches found	DDA for preferred ion		[M+H]+1
	C9 H19 N5 O P2	Full match	No results	No results	No results	0.19	275.107	276.114	4.141	No matches found	No matches found	No matches found	No matches found	DDA for preferred ion	C3H7	[M+H]+1
	C9 H15 N9 O2	Full match	No results	No results	No results	0.37	281.135	264.132	5.935	No matches found	No matches found	No matches found	No matches found	No MS2		[M+H-H2O]+1
		No results	No results	No results	No results		319.814	320.821	0.987	No matches found	No matches found	No matches found	No matches found	No MS2		[M+H]+1
	C27 H45 N O3 P2 S	Full match	No results	No results	No results	-1.99	525.258	526.266	6.433	No matches found	No matches found	No matches found	No matches found	DDA for preferred ion		[M+H]+1
	C21 H50 N6 O5 S	Full match	No results	No results	No results	-1.87	498.355	497.348	5.043	No matches found	No matches found	No matches found	No matches found	DDA for preferred ion		[M-H]-1
1alpha-hydroxy-24-(dimethoxyphosphoryl)-25,26,27-trinorvitamin D3	C26 H43 O5 P	No results	No results	No results	Full match	-1.5	466.284	467.291	7.642	No matches found	Single match found	No matches found	No matches found	No MS2		[M+H]+1
(9Z)-3-hydroxydodecenoylcarnitine	C19 H35 N O5	Full match	No results	Partial match	Full match	-1.43	357.251	356.244	8.859	No matches found	Multiple matches found	Multiple matches found	Multiple matches found	DDA for preferred ion		[M-H]-1
	C7 H16 N5 O6 P3	Full match	No results	No results	No match	0.21	359.031	358.024	0.911	No matches found	No matches found	Multiple matches found	No matches found	No MS2		[M-H]-1
		No results	No results	No results	No results		549.119	548.112	7.853	No matches found	No matches found	No matches found	No matches found	DDA for preferred ion		[M-H]-1
	C16 H20 N3 O3 P	Full match	No results	No match	No results	0.38	333.124	332.117	5.888	No matches found	No matches found	No matches found	No matches found	No MS2		[M-H]-1
Hexadecanedioicacid;Thapsicacid	C16 H30 O4	No results	No results	Partial match	Full match	0.15	286.214	285.207	5.741	Single match found	Multiple matches found	Multiple matches found	Multiple matches found	No MS2		[M-H]-1
[Similar to: methyl 2-ethyl-4-[(3R,4R,5S)-5-hydroxy-4,5-dimethyl-2-oxooxolan-3-yl]-2-methyl-3-oxobutanoate; ΔMass: -18.0337 Da]	C10 H21 O6 P	Full match	Invalid mass	No results	No results	1.26	268.108	269.115	5.196	No matches found	No matches found	No matches found	No matches found	DDA for preferred ion		[M+H]+1
	C16 H31 N O6 S	Full match	No results	No results	No results	-1.21	365.187	364.179	4.912	No matches found	No matches found	No matches found	No matches found	No MS2		[M-H]-1
	C35 H69 N O4 P2	Full match	No results	No results	No results	1.81	629.471	630.479	7.882	No matches found	No matches found	No matches found	No matches found	No MS2		[M+H]+1
		No results	No results	No results	No results		595.343	594.336	7.589	No matches found	No matches found	No matches found	No matches found	DDA for preferred ion		[M-H]-1
Phytosphingosine 1-phosphate	C18 H40 N O6 P	No results	No results	Full match	Full match	-0.96	397.259	396.251	6.515	No matches found	Single match found	Single match found	No matches found	No MS2		[M-H]-1
		No results	No results	No results	No results		266.64	267.647	7.238	No matches found	No matches found	No matches found	No matches found	DDA for preferred ion		[M+H]+1
	C4 H9 O12 P3 S	Full match	No results	No results	No results	0.98	373.903	372.896	0.862	No matches found	No matches found	No matches found	No matches found	No MS2		[M-H]-1
		No results	No results	No results	No results		720.741	719.734	0.974	No matches found	No matches found	No matches found	No matches found	No MS2		[M-H]-1
NP-004917	C15 H26 O3	No results	Invalid mass	No results	No match	180990	300.194	299.186	5.98	No matches found	Multiple matches found	No matches found	Multiple matches found	DDA for preferred ion	CH3COOH	[M-H]-1
		No results	No results	No results	No results		123.921	124.929	0.971	No matches found	No matches found	No matches found	No matches found	DDA for preferred ion		[M+H]+1
	C17 H38 N9 O2 P	Full match	No results	No results	No match	-1.21	431.288	430.281	5.337	No matches found	Multiple matches found	No matches found	Multiple matches found	DDA for preferred ion		[M-H]-1
11-keto Testosterone (CRM)	C19 H26 O3	No match	Invalid mass	No match	No match	152240	348.193	347.186	5.555	Multiple matches found	Multiple matches found	Multiple matches found	Multiple matches found	DDA for preferred ion	H2O	[M-H]-1
	C2 H3 N6 O6 P	Full match	No results	No results	No results	1.46	237.986	236.978	1.499	No matches found	No matches found	No matches found	No matches found	No MS2		[M-H]-1
4,7-dioxo-octanoic acid	C8 H12 O4	Full match	No results	Partial match	Full match	0.59	172.074	173.081	1.599	No matches found	Multiple matches found	Multiple matches found	Multiple matches found	No MS2		[M+H]+1
		No results	No results	No results	No results		231.183	232.191	5.104	No matches found	No matches found	No matches found	No matches found	No MS2		[M+H]+1
bhas#18	C17 H32 O7	Full match	No results	No results	Full match	-0.86	348.214	347.207	6.347	No matches found	Multiple matches found	No matches found	No matches found	DDA for preferred ion		[M-H]-1
	C24 H44 N6 P2 S	Full match	No results	No results	No match	-0.88	510.282	509.275	4.893	No matches found	Multiple matches found	No matches found	Multiple matches found	No MS2		[M-H]-1
		No results	No results	No results	No results		504.328	505.335	5.986	No matches found	No matches found	No matches found	No matches found	No MS2		[M+H]+1
Flavin adenine dinucleotide (FAD)	C27 H33 N9 O15 P2	No match	Full match	Full match	Full match	0.54	785.158	784.15	4.79	Single match found	No matches found	Multiple matches found	No matches found	DDA for preferred ion		[M-H]-1
	C14 H27 N4 O4 P	Full match	No results	No match	No match	1.1	346.177	345.17	5.873	Multiple matches found	Multiple matches found	Multiple matches found	Multiple matches found	DDA for preferred ion	CO2	[M-H]-1
		No results	No results	No results	No results		335.887	334.88	0.181	No matches found	No matches found	No matches found	No matches found	DDA for preferred ion		[M-H]-1
2-amino-8-oxo-9,10-epoxy-decanoic acid	C10 H17 N O4	Full match	No results	Partial match	Full match	0.08	215.116	216.123	3.489	No matches found	Multiple matches found	Multiple matches found	Multiple matches found	No MS2		[M+H]+1
	C8 H17 N O4 S	Full match	No results	No results	No results	0.16	223.088	222.081	4.419	No matches found	No matches found	No matches found	No matches found	No MS2		[M-H]-1
	C4 H13 N9 O2 P2	Full match	No results	No match	No match	-1.27	281.066	280.059	1.674	No matches found	No matches found	Single match found	No matches found	No MS2		[M-H]-1
Virescenoside Z11	C26 H38 O10	Full match	No results	No results	Full match	-1.1	510.246	509.239	5.862	No matches found	No matches found	No matches found	Single match found	DDA for preferred ion	Glucuronide	[M-H]-1
Puromycin aminonucleoside	C12 H18 N6 O3	No results	No results	No results	Full match	1.13	294.144	295.152	7.299	No matches found	No matches found	Single match found	No matches found	DDA for preferred ion		[M+H]+1
		No results	No results	No results	No results		458.322	459.329	8.001	No matches found	No matches found	No matches found	No matches found	DDA for preferred ion		[M+H]+1
		No results	No results	No results	No results		756.463	757.47	7.724	No matches found	No matches found	No matches found	No matches found	DDA for preferred ion		[M+H]+1
Suberoyl-L-carnitine	C15 H27 N O6	No results	No results	No results	Full match	0.08	317.184	318.191	6.858	No matches found	No matches found	Multiple matches found	No matches found	No MS2		[M+H]+1
	C4 H8 N8 O2	Full match	No results	No results	No results	1.51	200.077	199.07	0.912	No matches found	No matches found	No matches found	No matches found	No MS2		[M-H]-1
Zooxanthellactone	C22 H30 O2	Full match	No results	Partial match	Full match	-1.02	326.224	325.217	8.648	No matches found	Multiple matches found	Multiple matches found	Multiple matches found	No MS2		[M-H]-1
		No results	No results	No results	No results		284.717	283.71	1.467	No matches found	No matches found	No matches found	No matches found	No MS2		[M-H]-1
		No results	No results	No results	No results		460.771	461.779	7.665	No matches found	No matches found	No matches found	No matches found	No MS2		[M+H]+1
	C16 H23 N4 O P	Full match	No results	No results	No results	0.37	318.161	319.169	5.181	No matches found	No matches found	No matches found	No matches found	DDA for other ion		[M+H]+1
		No results	No results	No results	No results		239.125	240.132	0.92	No matches found	No matches found	No matches found	No matches found	No MS2		[M+H]+1
Prostaglandin F2α 1-11-lactone	C20 H32 O4	No match	Invalid mass	No match	No match	-53566.2	318.219	317.212	7.478	Multiple matches found	Multiple matches found	Multiple matches found	Multiple matches found	DDA for preferred ion		[M-H]-1
	C11 H4 Br N5 O13 S3	Full match	No results	No results	No results	-0.36	588.815	587.808	0.979	No matches found	No matches found	No matches found	No matches found	No MS2		[M-H]-1
		No results	No results	No results	No results		321.179	322.186	5.773	No matches found	No matches found	No matches found	No matches found	No MS2		[M+H]+1
NP-003117	C13 H20 O4	No results	Invalid mass	No results	No match	91539.5	262.118	263.125	4.076	No matches found	No matches found	Single match found	No matches found	DDA for preferred ion		[M+H]+1
		No results	No results	No results	No results		639.826	638.819	0.938	No matches found	No matches found	No matches found	No matches found	No MS2		[M-H]-1
alpha-Hydroxymetoprolol	C15 H25 N O4	No results	No results	Full match	Full match	-0.37	283.178	284.186	5.991	No matches found	No matches found	Multiple matches found	Multiple matches found	DDA for other ion		[M+H]+1
	C20 H31 N3 O4	Full match	No results	No results	No results	0.67	377.232	378.239	3.647	No matches found	No matches found	No matches found	No matches found	No MS2		[M+H]+1
	C3 H9 N2 O7 P	Full match	No results	No results	No results	0.65	216.015	215.008	1.018	No matches found	No matches found	No matches found	No matches found	No MS2		[M-H]-1
		No results	No results	No results	No results		369.873	368.866	0.981	No matches found	No matches found	No matches found	No matches found	No MS2		[M-H]-1
	C7 H4 Cl2 N4 O2	Full match	No results	No results	No results	0.5	245.971	244.964	0.865	No matches found	No matches found	No matches found	No matches found	DDA for preferred ion	CO	[M-H]-1
5-Methoxytryptophol	C11 H13 N O2	No results	No results	Full match	Full match	0.8	191.095	192.102	4.112	No matches found	No matches found	Multiple matches found	Multiple matches found	No MS2		[M+H]+1
		No results	No results	No results	No results		561.343	562.35	7.489	No matches found	No matches found	No matches found	No matches found	No MS2		[M+H]+1
		No results	No results	No results	No results		73.0807	74.088	0.863	No matches found	No matches found	No matches found	No matches found	No MS2		[M+H]+1
[Similar to: β-D-Fructose 6-phosphate ; ΔMass: 132.1307 Da]		No results	Invalid mass	No results	No results		392.16	391.153	6.525	No matches found	No matches found	No matches found	No matches found	DDA for preferred ion		[M-H]-1
	C23 H45 N8 O3 P	Full match	No results	No results	No results	-0.74	512.335	511.328	4.374	No matches found	No matches found	No matches found	No matches found	DDA for preferred ion		[M-H]-1
		No results	No results	No results	No results		584.344	583.337	7.572	No matches found	No matches found	No matches found	No matches found	DDA for preferred ion		[M-H]-1
		No results	No results	No results	No results		197.902	196.894	1.75	No matches found	No matches found	No matches found	No matches found	No MS2		[M-H]-1
	C21 H39 O14 P	Full match	No results	No match	No results	-0.03	546.208	545.2	5.294	No matches found	No matches found	No matches found	No matches found	No MS2		[M-H]-1
Dehydrophytosphingosine	C18 H37 N O3	No results	No results	Full match	Full match	-0.28	315.277	316.284	5.901	No matches found	Multiple matches found	Single match found	No matches found	DDA for other ion	H2O	[M+H]+1
2_5_6-Trihydroxy-5_6-dihydroquinoline	C9 H9 N O3	Full match	No results	Partial match	Full match	0.12	179.058	178.051	4.966	Multiple matches found	No matches found	Multiple matches found	Single match found	DDA for preferred ion	CO	[M-H]-1
	C8 H20 N9 P	Full match	No results	No results	No match	-0.98	273.158	274.165	6.043	No matches found	No matches found	Multiple matches found	Single match found	No MS2		[M+H]+1
	C19 H37 N S	Full match	No results	No results	No results	-0.2	311.265	312.272	6.82	No matches found	No matches found	No matches found	No matches found	No MS2		[M+H]+1
	C19 H38 N2 O2	Full match	No results	No results	No results	-0.44	326.293	327.3	8.224	No matches found	No matches found	No matches found	No matches found	DDA for other ion		[M+H]+1
PI(22:1(11Z)/0:0)	C31 H59 O12 P	No results	No results	No results	Full match	-1.73	654.373	655.381	8.189	No matches found	Multiple matches found	No matches found	No matches found	No MS2		[M+H]+1
17?-Estradiol	C18 H24 O2	No match	Invalid mass	No match	No match	169027	318.183	317.176	6.463	Single match found	Multiple matches found	Multiple matches found	Multiple matches found	DDA for preferred ion	H2O	[M-H]-1
	C2 H7 N8 O12 P3	Full match	No results	No results	No results	-0.88	427.939	426.932	0.864	No matches found	No matches found	No matches found	No matches found	No MS2		[M-H]-1
		No results	No results	No results	No results		754.814	755.822	0.977	No matches found	No matches found	No matches found	No matches found	No MS2		[M+H]+1
PC(16:1(9Z)/2:0)	C26 H50 N O8 P	No results	No results	No results	Full match	-0.02	535.327	536.335	6.438	No matches found	Single match found	No matches found	No matches found	No MS2		[M+H]+1
		No results	No results	No results	No results		345.109	344.102	1.401	No matches found	No matches found	No matches found	No matches found	No MS2		[M-H]-1
Hydroxy-epsilon-sanshool	C16 H25 N O2	Full match	No results	Partial match	Full match	0.58	263.189	264.196	4.597	No matches found	Multiple matches found	Multiple matches found	No matches found	DDA for preferred ion		[M+H]+1
		No results	No results	No results	No results		745.851	746.858	0.974	No matches found	No matches found	No matches found	No matches found	No MS2		[M+H]+1
	C21 H32 N6 O8	Full match	No results	No results	No results	1.78	496.229	497.236	2.499	No matches found	No matches found	No matches found	No matches found	DDA for preferred ion		[M+H]+1
	C13 H33 N10 P S2	Full match	No results	No results	No results	1.73	424.208	425.215	4.861	No matches found	No matches found	No matches found	No matches found	No MS2		[M+H]+1
N-lauroyl glycine	C14 H27 N O3	Full match	No results	Full match	Full match	0	257.199	258.206	5.935	No matches found	Single match found	Single match found	No matches found	DDA for preferred ion		[M+H]+1
	C17 H39 N2 O6 P3 S	Full match	No results	No results	No results	0.38	492.174	491.167	4.79	No matches found	No matches found	No matches found	No matches found	DDA for preferred ion		[M-H]-1
	C6 H21 Cl N10 O11 P2	Full match	No results	No results	No results	0.69	506.056	505.049	6.19	No matches found	No matches found	No matches found	No matches found	DDA for preferred ion		[M-H]-1
N-Nervonoyl Asparagine	C28 H52 N2 O4	Full match	No results	No results	Full match	0.49	480.393	481.4	4.063	No matches found	No matches found	Single match found	No matches found	DDA for preferred ion		[M+H]+1
		No results	No results	No results	No results		339.866	338.859	0.181	No matches found	No matches found	No matches found	No matches found	No MS2		[M-H]-1
[Similar to: Bilirubin; ΔMass: -268.1212 Da]	C17 H20 N2 O4	Full match	Invalid mass	No results	No results	-0.07	316.142	299.139	5.207	No matches found	No matches found	No matches found	No matches found	DDA for other ion	CO	[M+H-H2O]+1
[FA(6:1)]2-hexenal	C6 H10 O	Full match	No results	Partial match	Full match	-1.04	98.0731	99.0803	4.617	Multiple matches found	Multiple matches found	Multiple matches found	No matches found	No MS2		[M+H]+1
	C25 H35 N8 P3	Full match	No results	No match	No match	1.21	540.22	539.213	5.471	No matches found	No matches found	Single match found	No matches found	No MS2		[M-H]-1
	C3 H5 Cl2 N3	Full match	No results	No results	No results	0.39	152.986	153.993	0.202	No matches found	No matches found	No matches found	No matches found	No MS2		[M+H]+1
	C18 H43 N7 P2 S2	Full match	No results	No results	No results	-0.1	483.25	484.257	6.761	No matches found	No matches found	No matches found	No matches found	No MS2		[M+H]+1
	C24 H51 N9 O10	Full match	No results	No results	No results	1.18	625.377	624.369	8.827	No matches found	No matches found	No matches found	No matches found	DDA for preferred ion		[M-H]-1
[Similar to: Acetyl-CoA; ΔMass: -424.9906 Da]	C11 H27 N6 O3 P3	Full match	Invalid mass	No results	No results	-1.59	384.135	383.128	5.341	No matches found	No matches found	No matches found	No matches found	DDA for preferred ion		[M-H]-1
Ajugol	C15 H24 O9	Full match	No results	Full match	Full match	-0.56	348.142	347.135	4.105	No matches found	No matches found	Single match found	No matches found	No MS2		[M-H]-1
Phthalic acid	C8 H6 O4	Full match	No results	Full match	Full match	0.12	166.027	165.019	10.208	No matches found	No matches found	Multiple matches found	Single match found	DDA for preferred ion	CO2	[M-H]-1
dodecanamide	C12 H25 N O	No results	No results	Full match	Full match	-0.55	199.194	200.201	7.258	No matches found	Single match found	Single match found	No matches found	No MS2		[M+H]+1
3-Methylbut-2-enal	C5 H8 O	Full match	No results	Partial match	Full match	-0.33	84.0575	83.0502	1.666	Multiple matches found	Multiple matches found	Multiple matches found	No matches found	DDA for preferred ion	C2H4N;CH2C=O;H2C=CH2;HCCH	[M-H]-1
Nicotine glucuronide	C16 H22 N2 O6	No results	No results	Not the top hit	Full match	-1.69	338.147	339.154	6.527	No matches found	No matches found	Multiple matches found	Multiple matches found	No MS2		[M+H]+1
L-2-Hydroxyphytanate	C20 H40 O3	Full match	No results	Partial match	Full match	0.1	328.298	327.291	9.381	Single match found	Multiple matches found	Multiple matches found	No matches found	No MS2		[M-H]-1
	C12 H15 N4 O P S	Full match	No results	No results	No results	1.61	294.071	293.064	4.52	No matches found	No matches found	No matches found	No matches found	DDA for preferred ion		[M-H]-1
	C6 H N2 O9 P S	Full match	No results	No results	No results	-0.12	307.914	306.907	0.859	No matches found	No matches found	No matches found	No matches found	No MS2		[M-H]-1
Lurasidone	C28 H36 N4 O2 S	No results	No results	No results	Full match	-0.12	492.256	493.263	6.884	No matches found	No matches found	Single match found	No matches found	DDA for preferred ion		[M+H]+1
		No results	No results	No results	No results		796.717	795.71	0.967	No matches found	No matches found	No matches found	No matches found	No MS2		[M-H]-1
	C13 H12 N5 O2 P S3	Full match	No results	No results	No results	-3.31	396.988	395.98	0.914	No matches found	No matches found	No matches found	No matches found	No MS2		[M-H]-1
		No results	No results	No results	No results		368.244	369.251	7.735	No matches found	No matches found	No matches found	No matches found	No MS2		[M+H]+1
beta-sanshool	C16 H25 N O	Full match	No results	Partial match	Full match	0.45	247.194	248.201	5.564	No matches found	Multiple matches found	Multiple matches found	Single match found	No MS2		[M+H]+1
		No results	No results	No results	No results		395.325	396.332	7.626	No matches found	No matches found	No matches found	No matches found	DDA for preferred ion	NH3	[M+H]+1
		No results	No results	No results	No results		368.421	369.428	8.012	No matches found	No matches found	No matches found	No matches found	No MS2		[M+H]+1
	C5 H7 N7 O3	Full match	No results	No results	No results	1.32	213.061	212.054	1.637	No matches found	No matches found	No matches found	No matches found	No MS2		[M-H]-1
		No results	No results	No results	No results		684.385	685.392	7.765	No matches found	No matches found	No matches found	No matches found	DDA for preferred ion		[M+H]+1
	C21 H39 N3 O5 P2	Full match	No results	No results	No match	-1.89	475.236	476.243	5.191	No matches found	No matches found	No matches found	Single match found	DDA for preferred ion		[M+H]+1
	C32 H72 N8 O3 S	Full match	No results	No results	No results	-0.58	648.544	647.537	13.675	No matches found	No matches found	No matches found	No matches found	DDA for preferred ion		[M-H]-1
	C18 H39 N7 O10 P2 S	Full match	No results	No results	No results	-0.45	607.195	608.202	4.041	No matches found	No matches found	No matches found	No matches found	DDA for preferred ion		[M+H]+1
		No results	No results	No results	No results		517.99	516.983	0.922	No matches found	No matches found	No matches found	No matches found	No MS2		[M-H]-1
		No results	No results	No results	No results		247.013	246.005	1.472	No matches found	No matches found	No matches found	No matches found	No MS2		[M-H]-1
		No results	No results	No results	No results		340.39	341.397	7.413	No matches found	No matches found	No matches found	No matches found	No MS2		[M+H]+1
		No results	No results	No results	No results		189.046	188.039	4.137	No matches found	No matches found	No matches found	No matches found	No MS2		[M-H]-1
Mycinonic acid III	C13 H20 O4	Full match	No results	No results	Full match	0.09	240.136	239.129	6.213	No matches found	Multiple matches found	No matches found	Multiple matches found	No MS2		[M-H]-1
		No results	No results	No results	No results		385.392	386.399	7.411	No matches found	No matches found	No matches found	No matches found	No MS2		[M+H]+1
Neoglabrescin A	C23 H30 O9	Full match	No results	No results	Full match	-0.78	450.189	449.181	5.3	No matches found	Single match found	No matches found	Multiple matches found	No MS2		[M-H]-1
[Similar to: NADPH; ΔMass: -124.0645 Da]	C20 H21 Cl2 N7 O8 S2	Full match	Invalid mass	No match	No match	-0.67	621.027	622.034	1.351	No matches found	No matches found	Single match found	No matches found	DDA for preferred ion	H2O;Pentose	[M+H]+1
	C14 H27 N4 O4 P	Full match	No results	No match	No match	1.08	346.177	345.17	5.682	Multiple matches found	Multiple matches found	Multiple matches found	Multiple matches found	DDA for preferred ion	CO2	[M-H]-1
	C3 H6 Cl N6 O15 P3 S	Full match	No results	No results	No results	0.79	525.852	524.844	0.9	No matches found	No matches found	No matches found	No matches found	No MS2		[M-H]-1
1-phenylpropane-1_2-dione	C9 H8 O2	Full match	No results	Partial match	Full match	0.1	148.052	149.06	4.781	Multiple matches found	No matches found	Multiple matches found	Multiple matches found	No MS2		[M+H]+1
		No results	No results	No results	No results		105.106	106.113	0.972	No matches found	No matches found	No matches found	No matches found	No MS2		[M+H]+1
		No results	No results	No results	No results		476.242	477.249	6.618	No matches found	No matches found	No matches found	No matches found	No MS2		[M+H]+1
1_3-Diaminopropane	C3 H10 N2	Full match	No results	Partial match	Full match	0.82	74.0845	75.0917	0.862	Single match found	No matches found	Multiple matches found	No matches found	No MS2		[M+H]+1
(2E_6E)-(10R_11S)-10_11-Epoxy-3_7_11-trimethyltrideca-2_6-dienoicacid	C16 H26 O3	No results	Invalid mass	Partial match	Full match	-0.36	266.188	265.181	6.1	Multiple matches found	Multiple matches found	Multiple matches found	Multiple matches found	DDA for preferred ion	C4H9	[M-H]-1
2,7-dimethyl-6-nonenoic acid	C11 H20 O2	Full match	No results	Partial match	Full match	-0.05	184.146	183.139	6.906	No matches found	Multiple matches found	Multiple matches found	Multiple matches found	No MS2		[M-H]-1
(5Z,8Z)-tetradecadienoylcarnitine	C21 H37 N O4	No results	No results	Partial match	Full match	0.09	367.272	368.28	5.75	No matches found	Single match found	Multiple matches found	Multiple matches found	DDA for preferred ion		[M+H]+1
	C15 H28 N5 O3 P	Full match	No results	No match	No match	1.54	357.194	356.186	8.728	No matches found	No matches found	Multiple matches found	Multiple matches found	DDA for preferred ion		[M-H]-1
L-Octanoylcarnitine	C15 H29 N O4	Full match	No results	Partial match	Full match	-0.36	287.21	288.217	5.921	Multiple matches found	Multiple matches found	Multiple matches found	No matches found	No MS2		[M+H]+1
	C15 H32 N2 O2	Full match	No results	No results	No results	0.19	272.246	273.254	6.106	No matches found	No matches found	No matches found	No matches found	No MS2		[M+H]+1
N-Deschlorobenzoyl indomethacin	C12 H13 N O3	No results	No results	Not the top hit	Full match	0.07	219.09	220.097	4.202	No matches found	No matches found	Multiple matches found	No matches found	No MS2		[M+H]+1
	C6 H Cl N6 O2 P2	Full match	No results	No results	No results	-1.88	285.932	284.925	0.886	No matches found	No matches found	No matches found	No matches found	No MS2		[M-H]-1
NP-016516	C16 H24 O4	No match	Invalid mass	No match	No match	164210	326.174	325.166	6.27	No matches found	No matches found	Single match found	No matches found	DDA for preferred ion		[M-H]-1
myriocin	C21 H39 N O6	No results	No results	Full match	Full match	0.7	401.278	402.285	4.888	No matches found	Multiple matches found	Multiple matches found	Multiple matches found	No MS2		[M+H]+1
		No results	No results	No results	No results		500.783	501.791	3.573	No matches found	No matches found	No matches found	No matches found	DDA for preferred ion		[M+H]+1
		No results	No results	No results	No results		482.095	481.087	6.19	No matches found	No matches found	No matches found	No matches found	DDA for preferred ion		[M-H]-1
	C7 H14 N10 O5 P2 S	Full match	No results	No results	No results	-0.34	412.034	411.027	0.896	No matches found	No matches found	No matches found	No matches found	No MS2		[M-H]-1
catechin 3-hexanoate	C21 H24 O7	Full match	No results	Partial match	Full match	-1.09	388.152	387.144	5.581	No matches found	Multiple matches found	Multiple matches found	Multiple matches found	DDA for preferred ion		[M-H]-1
	C31 H50 N O12 P3	Full match	No results	No results	No results	1.14	721.255	722.263	5.516	No matches found	No matches found	No matches found	No matches found	DDA for preferred ion		[M+H]+1
Dihydralazine	C8 H10 N6	No results	No results	Full match	Full match	0.83	190.097	191.104	5.19	No matches found	No matches found	Single match found	No matches found	No MS2		[M+H]+1
		No results	No results	No results	No results		203.033	202.025	1.627	No matches found	No matches found	No matches found	No matches found	No MS2		[M-H]-1
AAL Toxin Td1	C27 H49 N O10	No results	No results	No results	Full match	-0.02	547.336	548.343	5.74	No matches found	No matches found	No matches found	Multiple matches found	DDA for preferred ion		[M+H]+1
		No results	No results	No results	No results		411.236	412.244	7.702	No matches found	No matches found	No matches found	No matches found	No MS2		[M+H]+1
	C3 H4 N2 O8 P2	Full match	No results	No results	No results	-1.36	257.944	256.937	0.188	No matches found	No matches found	No matches found	No matches found	DDA for preferred ion		[M-H]-1
Cladosporester A	C13 H24 O4	No results	No results	Partial match	Full match	-0.52	244.167	245.175	7.758	No matches found	Multiple matches found	Multiple matches found	Multiple matches found	No MS2		[M+H]+1
11-dehydro Thromboxane B2	C20 H32 O6	No match	Invalid mass	No match	No match	-48913.5	350.209	349.202	4.873	Multiple matches found	Multiple matches found	Multiple matches found	Multiple matches found	DDA for preferred ion	CH3COOH;CO2	[M-H]-1
Cholestane-3-7-12-25-tetrol-3-glucuronide	C33 H56 O10	No results	No results	No results	Full match	0.11	612.387	593.37	6.407	Single match found	Multiple matches found	Single match found	Single match found	No MS2		[M-H-H2O]-1
6-Hydroxy-3-[(1Z)-3-(3-hydroxyphenyl)-3-oxo-1-propen-1-yl]-2-methoxyphenyl hydrogen sulfate	C16 H14 O8 S	No results	No results	Full match	No results	0.18	366.041	365.034	0.919	No matches found	No matches found	No matches found	No matches found	No MS2		[M-H]-1
	C6 H9 N3 O12	Full match	No results	No results	No results	-3.09	315.018	316.025	1.332	No matches found	No matches found	No matches found	No matches found	No MS2		[M+H]+1
Salimabromide	C20 H20 Br2 O3	No results	No results	No results	Full match	-1.95	465.977	464.97	0.97	No matches found	No matches found	No matches found	Single match found	DDA for preferred ion		[M-H]-1
	C13 H35 N10 O P3	Full match	No results	No results	No match	0.81	440.221	441.228	5.932	No matches found	No matches found	Single match found	Multiple matches found	No MS2		[M+H]+1
N-(2E,5Z-dodecadienoyl)-homoserine lactone	C16 H25 N O3	No results	No results	Partial match	Full match	-0.34	279.183	280.191	7.492	No matches found	Multiple matches found	Multiple matches found	Multiple matches found	No MS2		[M+H]+1
Sulcatone	C8 H14 O	Full match	No results	Partial match	Full match	-0.45	126.104	109.101	5.465	Single match found	Multiple matches found	Multiple matches found	Multiple matches found	No MS2		[M+H-H2O]+1
	C22 H45 N7 O2 S	Full match	No results	No match	No match	-0.95	471.335	472.342	4.918	No matches found	Single match found	Multiple matches found	No matches found	DDA for preferred ion		[M+H]+1
		No results	No results	No results	No results		267.021	268.028	0.925	No matches found	No matches found	No matches found	No matches found	DDA for preferred ion		[M+H]+1
	C15 H25 N O5 S	Full match	No results	No results	No results	0.31	331.145	330.138	5.61	No matches found	No matches found	No matches found	No matches found	DDA for preferred ion		[M-H]-1
Cer(t18:1(6OH)/15:0(2OH))	C33 H65 N O5	Full match	No results	No results	Full match	-0.07	555.486	554.479	12.165	No matches found	Single match found	No matches found	No matches found	No MS2		[M-H]-1
Pestalotiopamide D	C12 H19 N O5	Full match	No results	No results	Full match	0.09	257.126	256.119	4.01	No matches found	No matches found	No matches found	Multiple matches found	No MS2		[M-H]-1
	C7 H8 N5 O2 P	Full match	No results	No results	No results	1.18	225.042	224.034	0.897	No matches found	No matches found	No matches found	No matches found	No MS2		[M-H]-1
		No results	No results	No results	No results		379.255	380.262	6.042	No matches found	No matches found	No matches found	No matches found	DDA for preferred ion		[M+H]+1
		No results	No results	No results	No results		682.362	683.369	7.245	No matches found	No matches found	No matches found	No matches found	DDA for preferred ion		[M+H]+1
		No results	No results	No results	No results		292.045	291.037	1.292	No matches found	No matches found	No matches found	No matches found	No MS2		[M-H]-1
	C16 H21 Br Cl2 O3	No results	No results	No results	Full match	1.57	410.006	411.013	0.944	No matches found	Single match found	No matches found	No matches found	No MS2		[M+H]+1
		No results	No results	No results	No results		231.183	254.173	3.649	No matches found	No matches found	No matches found	No matches found	No MS2		[M+Na]+1
		No results	No results	No results	No results		137.87	136.863	0.263	No matches found	No matches found	No matches found	No matches found	DDA for preferred ion		[M-H]-1
PKOOA-PC	C32 H58 N O10 P	No results	No results	Full match	Full match	-1.71	647.379	648.386	8.616	No matches found	Single match found	No matches found	No matches found	No MS2		[M+H]+1
		No results	No results	No results	No results		127.888	126.881	0.848	No matches found	No matches found	No matches found	No matches found	No MS2		[M-H]-1
	C4 H9 N2 O3 P S	Full match	No results	No results	No results	-2.79	196.007	197.014	1.572	No matches found	No matches found	No matches found	No matches found	No MS2		[M+H]+1
N-octanoyl-homoserine lactone	C12 H21 N O3	No results	No results	No results	Full match	-0.18	227.152	228.159	5.182	No matches found	Single match found	Single match found	Multiple matches found	No MS2		[M+H]+1
		No results	No results	No results	No results		649.251	648.244	6.21	No matches found	No matches found	No matches found	No matches found	No MS2		[M-H]-1
PC(0:0/PGE2)	C28 H50 N O10 P	No results	No results	No results	Full match	0.19	591.317	592.324	7.779	No matches found	Multiple matches found	No matches found	No matches found	No MS2		[M+H]+1
		No results	No results	No results	No results		145.967	144.959	0.183	No matches found	No matches found	No matches found	No matches found	DDA for preferred ion	CH4;CO	[M-H]-1
Glycine	C2 H5 N O2	Full match	No results	Full match	Full match	0.71	75.0321	74.0248	3.347	Multiple matches found	No matches found	Multiple matches found	No matches found	No MS2		[M-H]-1
Octadecylamine	C18 H39 N	Full match	No results	Full match	Full match	-0.43	269.308	270.315	6.483	No matches found	No matches found	Single match found	No matches found	DDA for preferred ion		[M+H]+1
		No results	No results	No results	No results		345.85	346.857	0.98	No matches found	No matches found	No matches found	No matches found	No MS2		[M+H]+1
L-Homocysteicacid	C4 H9 N O5 S	No results	No results	Partial match	Full match	0.18	183.02	182.013	1.512	Single match found	No matches found	Multiple matches found	No matches found	No MS2		[M-H]-1
Canangalia I	C13 H20 O5	No results	No results	Partial match	Full match	-0.28	256.131	255.124	6.056	No matches found	Single match found	Multiple matches found	Multiple matches found	DDA for other ion	Glucuronide	[M-H]-1
		No results	No results	No results	No results		186.149	187.157	4.877	No matches found	No matches found	No matches found	No matches found	No MS2		[M+H]+1
4,8 dimethylnonanoyl carnitine	C18 H35 N O4	Full match	No results	Not the top hit	Full match	0.32	329.257	330.264	5.316	No matches found	Multiple matches found	Multiple matches found	No matches found	No MS2		[M+H]+1
Colletobredin D	C21 H31 Cl O8	No results	Invalid mass	No results	Full match	-1.05	446.17	445.163	5.368	No matches found	No matches found	No matches found	Single match found	DDA for preferred ion		[M-H]-1
		No results	No results	No results	No results		649.298	648.291	7.029	No matches found	No matches found	No matches found	No matches found	DDA for preferred ion		[M-H]-1
	C9 H17 N8 P	Full match	No results	No match	No match	-1.05	268.131	267.124	7.023	No matches found	Multiple matches found	Multiple matches found	Multiple matches found	No MS2		[M-H]-1
	C H N7 O4	Full match	No results	No results	No results	1.43	175.009	174.002	5.842	No matches found	No matches found	No matches found	No matches found	No MS2		[M-H]-1
Theopederin D	C26 H41 N O10	Full match	No results	No results	Full match	0.56	527.273	528.281	5.217	No matches found	No matches found	No matches found	Single match found	DDA for other ion	Glucuronic Acid	[M+H]+1
	C26 H52 N6 O10 S	Full match	No results	No results	No results	-0.43	640.346	639.339	5.365	No matches found	No matches found	No matches found	No matches found	No MS2		[M-H]-1
Phosphatidylglycerol	C8 H23 O7 P	No results	No results	No results	Full match	-0.71	262.118	263.125	3.946	No matches found	No matches found	Single match found	No matches found	No MS2		[M+H]+1
Pteroside Z	C21 H30 O7	No results	No results	Partial match	Full match	-0.68	394.199	395.206	6.657	No matches found	No matches found	Multiple matches found	Multiple matches found	No MS2		[M+H]+1
	C21 H39 O12 P	Full match	No results	No results	No results	0.04	514.218	515.225	5.648	No matches found	No matches found	No matches found	No matches found	DDA for preferred ion	Glucuronide	[M+H]+1
		No results	No results	No results	No results		243.65	244.658	1.723	No matches found	No matches found	No matches found	No matches found	No MS2		[M+H]+1
3-hydroxy-cis-5-octenoylcarnitine	C15 H27 N O5	No results	No results	No results	Full match	-0.14	301.189	302.196	7.516	No matches found	Single match found	Multiple matches found	No matches found	DDA for preferred ion		[M+H]+1
		No results	No results	No results	No results		474.246	473.239	6.144	No matches found	No matches found	No matches found	No matches found	DDA for preferred ion		[M-H]-1
		No results	No results	No results	No results		254.186	255.193	5.158	No matches found	No matches found	No matches found	No matches found	DDA for preferred ion		[M+H]+1
	C6 H3 N9 O9 P2	Full match	No results	No results	No results	0.58	406.953	405.946	0.975	No matches found	No matches found	No matches found	No matches found	No MS2		[M-H]-1
	C33 H30 O2 S	Full match	No results	No results	No match	-2.32	490.196	491.203	3.829	No matches found	No matches found	No matches found	Multiple matches found	No MS2		[M+H]+1
Costunolide	C15 H20 O2	Full match	No results	Partial match	Full match	0.14	232.146	233.154	3.811	Single match found	Multiple matches found	Multiple matches found	Multiple matches found	No MS2		[M+H]+1
	C10 H25 N8 O10 P S	Full match	No results	No results	No results	0.05	480.115	479.108	7.057	No matches found	No matches found	No matches found	No matches found	DDA for preferred ion		[M-H]-1
5beta-hydroxybufotalin	C26 H36 O7	Full match	Invalid mass	Partial match	Full match	-0.23	460.246	459.239	7.815	No matches found	Single match found	No matches found	Multiple matches found	DDA for preferred ion	CH3COOH	[M-H]-1
		No results	No results	No results	No results		348.767	349.774	5.52	No matches found	No matches found	No matches found	No matches found	DDA for preferred ion		[M+H]+1
	C19 H47 N8 O4 P	Full match	No results	No results	No results	-0.8	482.345	483.353	5.972	No matches found	No matches found	No matches found	No matches found	No MS2		[M+H]+1
9Z,11E,13-Tetradecatrienal	C14 H22 O	No results	No results	Partial match	Full match	-0.51	206.167	207.174	7.932	No matches found	Multiple matches found	Multiple matches found	No matches found	DDA for preferred ion		[M+H]+1
	C25 H52 Br N3 S	Full match	No results	No results	No results	0.89	505.307	506.314	7.255	No matches found	No matches found	No matches found	No matches found	No MS2		[M+H]+1
	C4 H11 N3 O10 P2	Full match	No results	No results	No results	0.77	322.992	321.985	0.978	No matches found	No matches found	No matches found	No matches found	No MS2		[M-H]-1
	C H N7 O4	Full match	No results	No results	No results	1.6	175.009	174.002	6.217	No matches found	No matches found	No matches found	No matches found	DDA for preferred ion		[M-H]-1
	C4 H11 N8 O9 P	Full match	No results	No results	No results	-0.24	346.039	345.031	6.934	No matches found	No matches found	No matches found	No matches found	DDA for preferred ion		[M-H]-1
	C25 H33 O3 P3	Full match	No results	No results	No match	-0.45	474.164	475.171	5.059	No matches found	No matches found	No matches found	Single match found	No MS2		[M+H]+1
		No results	No results	No results	No results		513.316	514.324	4.58	No matches found	No matches found	No matches found	No matches found	DDA for preferred ion		[M+H]+1
3-hydroxy-cis-5-octenoylcarnitine	C15 H27 N O5	No results	No results	No results	Full match	0.25	301.189	302.196	5.912	No matches found	Single match found	Multiple matches found	No matches found	DDA for other ion	H2O	[M+H]+1
10-Oxodecanoate	C10 H18 O3	No results	No results	Partial match	Full match	-0.25	186.126	185.118	6.008	Single match found	Multiple matches found	Multiple matches found	Multiple matches found	No MS2		[M-H]-1
		No results	No results	No results	No results		354.361	355.368	6.162	No matches found	No matches found	No matches found	No matches found	No MS2		[M+H]+1
		No results	No results	No results	No results		549.938	548.931	0.97	No matches found	No matches found	No matches found	No matches found	No MS2		[M-H]-1
		No results	No results	No results	No results		445.103	444.096	0.866	No matches found	No matches found	No matches found	No matches found	DDA for preferred ion		[M-H]-1
	C17 H38 N2 O10 P2	Full match	No results	No match	No match	-0.33	492.2	491.193	5.548	No matches found	No matches found	Single match found	Multiple matches found	No MS2		[M-H]-1
Omadacycline	C29 H40 N4 O7	Full match	No results	Full match	No results	-2.11	556.289	555.281	4.733	No matches found	No matches found	No matches found	No matches found	No MS2		[M-H]-1
		No results	No results	No results	No results		589.81	588.803	0.974	No matches found	No matches found	No matches found	No matches found	No MS2		[M-H]-1
	C7 H20 N9 O P S	Full match	No results	No match	No match	-1	309.125	308.117	4.598	No matches found	No matches found	Multiple matches found	No matches found	No MS2		[M-H]-1
		No results	No results	No results	No results		593.305	592.298	7.369	No matches found	No matches found	No matches found	No matches found	DDA for preferred ion		[M-H]-1
		No results	No results	No results	No results		412.949	413.957	0.923	No matches found	No matches found	No matches found	No matches found	No MS2		[M+H]+1
Saclofen	C9 H12 Cl N O3 S	No results	No results	No results	Full match	-0.36	249.023	250.03	0.972	No matches found	No matches found	Single match found	No matches found	No MS2		[M+H]+1
		No results	No results	No results	No results		328.223	329.23	6.845	No matches found	No matches found	No matches found	No matches found	No MS2		[M+H]+1
(2S,3R,4S,5S,6R)-3,4,5-trihydroxy-6-{[4-(2-hydroxypropan-2-yl)cyclohex-1-ene-1-carbonyloxy]methyl}oxan-2-yl 4-(2-hydroxypropan-2-yl)cyclohex-1-ene-1-carboxylate	C26 H40 O10	No match	Invalid mass	No results	No results	42912.2	534.244	535.252	5.346	No matches found	No matches found	No matches found	No matches found	DDA for preferred ion	Hexose	[M+H]+1
	C19 H9 Cl N4 O	Full match	No results	No results	No results	0.95	344.047	343.04	0.894	No matches found	No matches found	No matches found	No matches found	No MS2		[M-H]-1
NP-017710	C35 H54 O10	No results	Invalid mass	No results	No results	34661.1	656.36	657.367	4.008	No matches found	No matches found	No matches found	No matches found	DDA for preferred ion		[M+H]+1
Mer-N5075-A	C30 H43 N7 O6	No results	No results	No results	Full match	1.3	597.328	596.321	6.088	No matches found	No matches found	No matches found	Single match found	No MS2		[M-H]-1
N-lauroyl glycine	C14 H27 N O3	No results	No results	Full match	Full match	-0.18	257.199	258.206	6.649	No matches found	Single match found	Single match found	No matches found	No MS2		[M+H]+1
9-Acetoxyfukinanolide	C17 H24 O4	Full match	Invalid mass	Not the top hit	Full match	-0.66	292.167	291.16	6.907	No matches found	No matches found	Multiple matches found	Multiple matches found	DDA for preferred ion	C4H9	[M-H]-1
	C29 H43 N O3	Full match	No results	No results	No results	0.95	453.325	454.332	4.62	No matches found	No matches found	No matches found	No matches found	No MS2		[M+H]+1
		No results	No results	No results	No results		707.395	708.402	7.137	No matches found	No matches found	No matches found	No matches found	No MS2		[M+H]+1
Dichotomocej B	C14 H25 N O2	No results	No results	No results	Full match	0.1	239.189	240.196	6.241	No matches found	No matches found	No matches found	Multiple matches found	No MS2		[M+H]+1
(R)-3-((R)-3-Hydroxybutanoyloxy)butanoate	C8 H14 O5	Full match	No results	Partial match	Full match	0.03	190.084	189.077	9.596	Single match found	Single match found	Multiple matches found	Multiple matches found	DDA for other ion	CO2	[M-H]-1
	C13 H30 N7 O3 P3	Full match	No results	No match	No match	-0.51	425.162	424.155	4.281	No matches found	No matches found	Single match found	Single match found	DDA for preferred ion		[M-H]-1
		No results	No results	No results	No results		158.879	157.872	2.294	No matches found	No matches found	No matches found	No matches found	No MS2		[M-H]-1
		No results	No results	No results	No results		96.9616	97.9689	0.264	No matches found	No matches found	No matches found	No matches found	No MS2		[M+H]+1
		No results	No results	No results	No results		287.192	288.199	6.779	No matches found	No matches found	No matches found	No matches found	No MS2		[M+H]+1
		No results	No results	No results	No results		452.109	451.101	1.008	No matches found	No matches found	No matches found	No matches found	No MS2		[M-H]-1
	C32 H72 N8 O3 S	Full match	No results	No results	No results	-0.81	648.544	647.537	13.808	No matches found	No matches found	No matches found	No matches found	DDA for preferred ion		[M-H]-1
		No results	No results	No results	No results		209.875	210.882	0.986	No matches found	No matches found	No matches found	No matches found	No MS2		[M+H]+1
NP-020647	C21 H30 O7	No results	Invalid mass	No match	No match	-45695.1	376.186	377.193	7.111	No matches found	No matches found	Multiple matches found	No matches found	DDA for preferred ion		[M+H]+1
	C14 H32 N6 O3 S	Full match	No results	No match	No match	-1.81	364.225	365.232	4.758	Multiple matches found	Multiple matches found	Multiple matches found	Multiple matches found	DDA for preferred ion		[M+H]+1
4-Hydroxychlorothalonil	C8 H Cl3 N2 O	Full match	No results	No results	Full match	-0.04	245.915	244.908	10.353	No matches found	No matches found	Single match found	No matches found	DDA for preferred ion		[M-H]-1
	C6 H9 N3 O5 P2	Full match	No results	No results	No results	1.2	265.002	263.995	1.351	No matches found	No matches found	No matches found	No matches found	No MS2		[M-H]-1
	C22 H42 N6 O2 S	Full match	No results	No match	No match	-1.02	454.309	455.316	5.907	No matches found	Multiple matches found	Multiple matches found	Multiple matches found	DDA for preferred ion		[M+H]+1
6α-Prostaglandin I1	C20 H34 O5	No results	Invalid mass	No match	No match	-50842.4	336.23	335.223	6.845	Multiple matches found	Multiple matches found	Multiple matches found	Multiple matches found	DDA for preferred ion		[M-H]-1
[FAoxo(12:0)]12-oxo-10E-dodecenoicacid	C12 H20 O3	No results	No results	Partial match	Full match	0.43	212.141	213.149	5.206	Multiple matches found	Multiple matches found	Multiple matches found	Multiple matches found	No MS2		[M+H]+1
		No results	No results	No results	No results		225.834	224.827	1.529	No matches found	No matches found	No matches found	No matches found	No MS2		[M-H]-1
8-Iso-15-keto-prostaglandin-F2β	C20 H32 O5	Full match	Full match	Not the top hit	Full match	-0.97	352.225	351.217	4.54	Multiple matches found	Multiple matches found	Multiple matches found	Multiple matches found	DDA for preferred ion		[M-H]-1
		No results	No results	No results	No results		167.865	168.873	0.986	No matches found	No matches found	No matches found	No matches found	No MS2		[M+H]+1
PHOHA-PC	C31 H58 N O10 P	No results	No results	No results	Full match	0.28	635.38	634.373	7.294	No matches found	Multiple matches found	No matches found	No matches found	DDA for preferred ion		[M-H]-1
7-O-(α-glucosyl)-cineromycin B	C23 H36 O9	Full match	No results	No results	Full match	-0.4	456.236	455.228	5.18	No matches found	No matches found	No matches found	Single match found	DDA for preferred ion	Glucuronide	[M-H]-1
Endolide A	C27 H38 N4 O6	No results	No results	No results	Full match	0.86	514.28	513.272	5.823	No matches found	No matches found	No matches found	Single match found	DDA for preferred ion		[M-H]-1
(7Z,10Z,13Z,16Z,19Z)-docosapentaenoylcarnitine	C29 H47 N O4	Full match	No results	Partial match	Full match	0.4	473.351	474.358	5.611	No matches found	Multiple matches found	Multiple matches found	Multiple matches found	DDA for preferred ion	H2O	[M+H]+1
		No results	No results	No results	No results		368.241	369.248	6.618	No matches found	No matches found	No matches found	No matches found	DDA for preferred ion		[M+H]+1
3-Methoxyphenylacetic acid	C9 H10 O3	Full match	Full match	Partial match	Full match	-0.1	166.063	165.056	5.934	Multiple matches found	No matches found	Multiple matches found	Multiple matches found	DDA for preferred ion	CO2	[M-H]-1
		No results	No results	No results	No results		288.712	287.705	1.471	No matches found	No matches found	No matches found	No matches found	No MS2		[M-H]-1
5-((5Z,8Z,11Z,14Z)-heptadeca-5,8,11,14-tetraen-1-yl)resorcinol	C23 H32 O2	Full match	No results	Partial match	Full match	-1.68	340.24	339.232	8.8	No matches found	Single match found	Multiple matches found	Single match found	No MS2		[M-H]-1
		No results	No results	No results	No results		721.415	722.423	7.589	No matches found	No matches found	No matches found	No matches found	DDA for preferred ion		[M+H]+1
3-hydroxyoctanoyl carnitine	C15 H29 N O5	No results	No results	Full match	Full match	-0.29	303.204	304.212	2.702	No matches found	No matches found	Multiple matches found	No matches found	DDA for preferred ion		[M+H]+1
TrHA	C23 H34 O2	Full match	No results	Partial match	Full match	0.38	342.256	343.263	5.935	No matches found	Multiple matches found	Multiple matches found	Multiple matches found	No MS2		[M+H]+1
(5Z_9E_14Z)-(8xi_11R_12S)-11_12-Epoxy-8-hydroxyicosa-5_9_14-trienoicacid	C20 H32 O4	Full match	No results	Partial match	Full match	0.12	336.23	335.223	7.798	Multiple matches found	Multiple matches found	Multiple matches found	Multiple matches found	DDA for preferred ion		[M-H]-1
Punctaporonin K	C21 H33 N O5	No results	No results	No results	Full match	-0.06	379.236	380.243	5.78	No matches found	No matches found	No matches found	Multiple matches found	DDA for preferred ion	NH3	[M+H]+1
	C15 H26 O3 S	Full match	No results	No match	No results	-0.09	286.16	287.168	5.385	No matches found	No matches found	No matches found	No matches found	No MS2		[M+H]+1
	C8 H7 N O9	Full match	No results	No match	No results	2.35	261.013	260.006	0.928	No matches found	No matches found	No matches found	No matches found	No MS2		[M-H]-1
NP-015980	C14 H24 O6	No match	Invalid mass	No results	No match	76284.6	310.139	311.147	5.478	No matches found	No matches found	Single match found	No matches found	DDA for preferred ion	CH3COOH	[M+H]+1
(2R,5R,6R)-3-[(1E,3E)-hepta-1,3-dien-1-yl]-5,6-dihydroxy-2-(hydroxymethyl)cyclohexan-1-one	C14 H22 O4	No results	Invalid mass	No results	No results	-86500.5	232.168	233.175	5.272	No matches found	No matches found	No matches found	No matches found	DDA for other ion		[M+H]+1
Peregrine	C26 H41 N O6	Full match	No results	No results	Full match	-0.57	463.293	462.286	8.571	No matches found	No matches found	Single match found	No matches found	No MS2		[M-H]-1
4-oxododecanedioic acid	C12 H20 O5	No match	Invalid mass	No results	No match	90041.7	266.113	267.12	4.592	No matches found	No matches found	Single match found	Single match found	DDA for preferred ion		[M+H]+1
[Similar to: Flavin adenine dinucleotide (FAD); ΔMass: -484.1221 Da]		No results	Invalid mass	No results	No results		301.035	300.028	1.44	No matches found	No matches found	No matches found	No matches found	DDA for preferred ion		[M-H]-1
		No results	No results	No results	No results		778.504	779.512	7.702	No matches found	No matches found	No matches found	No matches found	DDA for preferred ion		[M+H]+1
		No results	No results	No results	No results		761.615	760.607	13.154	No matches found	No matches found	No matches found	No matches found	DDA for preferred ion		[M-H]-1
5beta-hydroxybufotalin	C26 H36 O7	No results	No results	Partial match	Full match	-0.44	460.246	461.253	7.67	No matches found	Single match found	No matches found	Multiple matches found	DDA for preferred ion		[M+H]+1
18-oxo-tetrahydrocortisol	C21 H32 O6	Full match	No results	Partial match	Full match	-0.56	380.22	379.212	4.559	No matches found	Single match found	Multiple matches found	Multiple matches found	DDA for preferred ion		[M-H]-1
		No results	No results	No results	No results		780.679	781.686	0.983	No matches found	No matches found	No matches found	No matches found	DDA for preferred ion		[M+H]+1
	C30 H59 O P3	Full match	No results	No results	No results	-0.42	528.378	529.385	5.353	No matches found	No matches found	No matches found	No matches found	DDA for preferred ion		[M+H]+1
		No results	No results	No results	No results		328.988	329.995	0.92	No matches found	No matches found	No matches found	No matches found	No MS2		[M+H]+1
		No results	No results	No results	No results		148.933	149.94	0.272	No matches found	No matches found	No matches found	No matches found	No MS2		[M+H]+1
		No results	No results	No results	No results		528.366	551.356	8.238	No matches found	No matches found	No matches found	No matches found	No MS2		[M+Na]+1
		No results	No results	No results	No results		269.561	270.568	0.263	No matches found	No matches found	No matches found	No matches found	No MS2		[M+H]+1
		No results	No results	No results	No results		142.952	143.959	0.195	No matches found	No matches found	No matches found	No matches found	No MS2		[M+H]+1
	C21 H36 N9 O5 P	Full match	No results	No results	No results	0.49	525.258	526.265	5.012	No matches found	No matches found	No matches found	No matches found	DDA for preferred ion		[M+H]+1
	C11 H31 N9 O6 S2	Full match	No results	No results	No results	-1.63	449.183	450.19	4.204	No matches found	No matches found	No matches found	No matches found	DDA for preferred ion	Pyroglutamic Acid	[M+H]+1
	C10 H17 N7 O	Full match	No results	No results	No results	1.62	251.15	252.157	4.312	No matches found	No matches found	No matches found	No matches found	No MS2		[M+H]+1
(9Z)-(13S)-12_13-Epoxyoctadeca-9_11-dienoicacid	C18 H30 O3	Full match	No results	Partial match	Full match	-0.04	294.219	295.227	6.144	Multiple matches found	Multiple matches found	Multiple matches found	Multiple matches found	DDA for preferred ion		[M+H]+1
	C5 H5 N9 P2 S	Full match	No results	No results	No results	0.19	284.986	285.994	1.686	No matches found	No matches found	No matches found	No matches found	DDA for preferred ion		[M+H]+1
NP-008521	C14 H18 N2 O2	No results	Invalid mass	No match	No match	89317.6	268.121	269.128	5.91	Single match found	No matches found	Multiple matches found	Multiple matches found	DDA for preferred ion	CH3CO;CO	[M+H]+1
(3S,5R,6S,7E,9x)-7-Megastigmene-3,6,9-triol 9-glucoside	C19 H34 O8	Full match	No results	Partial match	Full match	-0.68	390.225	389.218	4.797	No matches found	Single match found	Multiple matches found	No matches found	No MS2		[M-H]-1
	C9 H18 O4	Full match	No results	No results	No results	0.1	190.121	189.113	4.295	No matches found	No matches found	No matches found	No matches found	No MS2		[M-H]-1
	C4 H2 Cl N6 O14 P3	Full match	No results	No results	No results	0.19	485.853	486.86	0.928	No matches found	No matches found	No matches found	No matches found	No MS2		[M+H]+1
	C5 H5 N4 P3 S	Full match	No results	No results	No results	0.46	245.945	244.938	0.938	No matches found	No matches found	No matches found	No matches found	No MS2		[M-H]-1
	C30 H39 Cl S	Full match	No results	No results	No match	-0.35	466.246	465.239	6.278	No matches found	No matches found	No matches found	Multiple matches found	DDA for preferred ion		[M-H]-1
Tridecanamide	C13 H27 N O	No results	No results	No results	Full match	-0.43	213.209	214.216	8.09	No matches found	Single match found	No matches found	No matches found	No MS2		[M+H]+1
12-amino-dodecanoic acid	C12 H25 N O2	Full match	No results	No results	Full match	-0.1	215.189	216.196	4.189	No matches found	Single match found	No matches found	No matches found	No MS2		[M+H]+1
Phthalic anhydride	C8 H4 O3	Full match	No results	No results	Full match	0.08	148.016	149.023	4.904	No matches found	No matches found	Single match found	No matches found	No MS2		[M+H]+1
	C8 H15 N9 O3	Full match	No results	No match	No match	1.18	285.13	284.123	0.891	No matches found	No matches found	Multiple matches found	No matches found	DDA for preferred ion		[M-H]-1
		No results	No results	No results	No results		191.991	192.999	1.021	No matches found	No matches found	No matches found	No matches found	No MS2		[M+H]+1
		No results	No results	No results	No results		616.218	615.211	6.819	No matches found	No matches found	No matches found	No matches found	No MS2		[M-H]-1
		No results	No results	No results	No results		135.902	134.895	1.329	No matches found	No matches found	No matches found	No matches found	No MS2		[M-H]-1
		No results	No results	No results	No results		141.955	142.962	0.255	No matches found	No matches found	No matches found	No matches found	No MS2		[M+H]+1
PA(8:0/18:2(10E,12Z)+=O(9))	C29 H51 O9 P	No results	No results	No results	Full match	1.9	574.328	575.335	6.745	No matches found	No matches found	Multiple matches found	No matches found	No MS2		[M+H]+1
[Similar to: DL-4-Hydroxyphenyllactic acid; ΔMass: 67.9874 Da]	C8 H6 N6 O4	Full match	Invalid mass	No results	No results	1.2	250.045	249.038	1.852	No matches found	No matches found	No matches found	No matches found	DDA for preferred ion		[M-H]-1
	C28 H39 N3 O3 P2 S	Full match	No results	No results	No results	2.4	559.22	560.227	5.278	No matches found	No matches found	No matches found	No matches found	No MS2		[M+H]+1
2_3-Dimethylmaleate	C6 H8 O4	Full match	No results	Partial match	Full match	-0.22	144.042	143.035	6.784	Multiple matches found	Multiple matches found	Multiple matches found	Multiple matches found	DDA for preferred ion		[M-H]-1
	C10 H15 N3 O18 P2	Full match	No results	No results	No results	-1.63	526.982	525.974	1.003	No matches found	No matches found	No matches found	No matches found	No MS2		[M-H]-1
Eugenolmethylether	C11 H14 O2	Full match	No results	Partial match	Full match	0.11	178.099	179.107	5.452	Multiple matches found	Multiple matches found	Multiple matches found	Multiple matches found	No MS2		[M+H]+1
	C22 H36 N O P3	Full match	No results	No results	No match	-0.89	423.201	424.208	1.45	No matches found	No matches found	No matches found	Single match found	No MS2		[M+H]+1
	C24 H54 N7 O7 P S	Full match	No results	No results	No results	-1.22	615.354	614.346	7.329	No matches found	No matches found	No matches found	No matches found	DDA for preferred ion	CH3COOH	[M-H]-1
	C10 H24 N2 O P2 S	Full match	No results	No match	No match	-1.68	282.108	281.101	5.104	No matches found	No matches found	No matches found	Single match found	DDA for preferred ion		[M-H]-1
		No results	No results	No results	No results		164.044	165.051	0.868	No matches found	No matches found	No matches found	No matches found	No MS2		[M+H]+1
		No results	No results	No results	No results		514.76	515.768	0.851	No matches found	No matches found	No matches found	No matches found	DDA for preferred ion		[M+H]+1
		No results	No results	No results	No results		505.397	506.405	6.747	No matches found	No matches found	No matches found	No matches found	No MS2		[M+H]+1
		No results	No results	No results	No results		121.046	120.038	1.077	No matches found	No matches found	No matches found	No matches found	No MS2		[M-H]-1
	C22 H36 N O3 P3	Full match	No results	No results	No results	-0.65	455.191	456.198	1.645	No matches found	No matches found	No matches found	No matches found	No MS2		[M+H]+1
[Similar to: Adenosine triphosphate (ATP); ΔMass: -96.8901 Da]	C9 H23 N4 O12 P	Full match	Invalid mass	No match	No match	1.65	410.106	409.098	5.255	No matches found	No matches found	Single match found	No matches found	DDA for preferred ion		[M-H]-1
	C30 H58 N O11 P	Full match	No results	No results	No results	0.27	639.375	638.368	7.826	No matches found	No matches found	No matches found	No matches found	DDA for preferred ion	CH3COOH	[M-H]-1
		No results	No results	No results	No results		84.0705	85.0778	1.576	No matches found	No matches found	No matches found	No matches found	DDA for preferred ion	CH3CH=CH2	[M+H]+1
[Similar to: Glycerophospho-N-palmitoyl ethanolamine; ΔMass: 83.9606 Da]		No results	Invalid mass	No results	No results		537.246	536.239	7.304	No matches found	No matches found	No matches found	No matches found	DDA for preferred ion		[M-H]-1
Ceriporic acid B	C21 H38 O4	Full match	No results	Partial match	Full match	-1.37	354.277	353.269	9.894	No matches found	Multiple matches found	Multiple matches found	No matches found	No MS2		[M-H]-1
Prosafrinine	C17 H33 N O2	No results	No results	No results	Full match	-0.41	283.251	284.258	7.682	No matches found	Single match found	No matches found	Single match found	DDA for other ion		[M+H]+1
	C13 H15 N8 O2 P S	Full match	No results	No results	No match	-0.65	378.077	379.085	5.416	No matches found	No matches found	Multiple matches found	No matches found	No MS2		[M+H]+1
		No results	No results	No results	No results		514.976	513.968	6.74	No matches found	No matches found	No matches found	No matches found	DDA for preferred ion		[M-H]-1
Perindopril Acyl-beta-D-glucuronide	C25 H40 N2 O11	No results	No results	No results	Full match	-1.49	544.262	543.255	6.28	No matches found	No matches found	Single match found	No matches found	DDA for preferred ion		[M-H]-1
Flavin mononucleotide (FMN)	C17 H21 N4 O9 P	Not the top hit	Full match	Full match	Full match	-0.02	456.105	455.097	4.613	Single match found	No matches found	Single match found	No matches found	DDA for preferred ion		[M-H]-1
	C13 H19 N O6 S	Full match	No results	No results	No results	0.19	317.093	318.101	1.735	No matches found	No matches found	No matches found	No matches found	DDA for preferred ion		[M+H]+1
		No results	No results	No results	No results		109.511	110.518	0.248	No matches found	No matches found	No matches found	No matches found	No MS2		[M+H]+1
5-trans prostaglandin F2β	C20 H34 O5	No results	Invalid mass	No results	No results	48080.9	371.273	372.28	8.148	No matches found	No matches found	No matches found	No matches found	DDA for preferred ion		[M+H]+1
		No results	No results	No results	No results		138.981	139.988	0.191	No matches found	No matches found	No matches found	No matches found	No MS2		[M+H]+1
NP-016437	C15 H24 O5	Full match	Full match	Partial match	Partial match	-0.17	284.162	283.155	5.569	No matches found	No matches found	Multiple matches found	Multiple matches found	DDA for preferred ion	H2O	[M-H]-1
	C9 H14 N3 O4 P S	Full match	No results	No results	No results	0.09	291.044	290.037	0.907	No matches found	No matches found	No matches found	No matches found	DDA for preferred ion		[M-H]-1
(S)-2-Biphenyl-4-yl-1-(1H-tetrazol-5-yl)ethylaminomethyl phosphonic acid	C16 H18 N5 O3 P	No results	No results	No results	Full match	-1.21	359.114	358.107	1.079	No matches found	No matches found	Single match found	No matches found	No MS2		[M-H]-1
PHOOA-PE	C29 H54 N O10 P	No results	Invalid mass	No results	Full match	-0.01	607.349	606.341	7.98	No matches found	Single match found	No matches found	No matches found	DDA for preferred ion		[M-H]-1
Caerulomycin M	C18 H21 N3 O6	No results	No results	No results	Full match	-0.56	375.143	374.135	3.937	No matches found	No matches found	No matches found	Single match found	DDA for preferred ion		[M-H]-1
	C10 H3 N7 O S	Full match	No results	No results	No results	1.03	269.012	268.005	9.382	No matches found	No matches found	No matches found	No matches found	No MS2		[M-H]-1
		No results	No results	No results	No results		594.374	595.381	8.216	No matches found	No matches found	No matches found	No matches found	No MS2		[M+H]+1
	C4 H11 N O6	Full match	No results	No results	No results	1.52	169.059	170.066	1.567	No matches found	No matches found	No matches found	No matches found	No MS2		[M+H]+1
		No results	No results	No results	No results		98.0348	99.0421	0.864	No matches found	No matches found	No matches found	No matches found	No MS2		[M+H]+1
Dinorcapsaicin	C16 H23 N O3	Full match	No results	Partial match	Full match	0	277.168	276.161	8.331	No matches found	No matches found	Multiple matches found	Multiple matches found	DDA for preferred ion		[M-H]-1
		No results	No results	No results	No results		135.902	134.895	7.518	No matches found	No matches found	No matches found	No matches found	No MS2		[M-H]-1
[FAoxo(12:0)]12-oxo-10E-dodecenoicacid	C12 H20 O3	No results	No results	Partial match	Full match	-0.36	212.141	213.148	7.923	Multiple matches found	Multiple matches found	Multiple matches found	Multiple matches found	No MS2		[M+H]+1
	C3 H N4 O P	Full match	No results	No results	No results	-2.34	139.988	140.996	0.194	No matches found	No matches found	No matches found	No matches found	No MS2		[M+H]+1
	C19 H31 Cl O7	Full match	No results	No results	No results	0.31	406.176	407.183	5.753	No matches found	No matches found	No matches found	No matches found	DDA for preferred ion		[M+H]+1
N-(Dimethylamino)methylene-9-((2-hydroxy-1-(hydroxymethyl)ethoxy)methyl)guanine	C12 H18 N6 O4	No results	No results	No results	Full match	1.08	310.139	311.147	5.764	No matches found	No matches found	Single match found	No matches found	No MS2		[M+H]+1
[Similar to: Adenosine; ΔMass: 0.1079 Da]		No results	Invalid mass	No results	No results		267.205	268.212	4.745	No matches found	No matches found	No matches found	No matches found	DDA for preferred ion	NH3	[M+H]+1
Sanctolide A	C24 H41 N O6	Full match	No results	No results	Full match	-0.63	439.293	438.286	8.602	No matches found	No matches found	No matches found	Single match found	No MS2		[M-H]-1
	C17 H2 N10 O5 P2 S3	Full match	No results	No results	No results	-0.32	583.885	582.877	0.908	No matches found	No matches found	No matches found	No matches found	No MS2		[M-H]-1
Bicyclo prostaglandin E2	C20 H30 O4	No match	Invalid mass	No match	No match	-53888.8	316.204	317.211	4.541	Multiple matches found	Multiple matches found	Multiple matches found	Multiple matches found	DDA for preferred ion	H2O	[M+H]+1
4,8 dimethylnonanoyl carnitine	C18 H35 N O4	Full match	No results	Not the top hit	Full match	0.26	329.257	330.264	5.682	No matches found	Multiple matches found	Multiple matches found	No matches found	DDA for preferred ion		[M+H]+1
Capsidiol	C15 H24 O2	No results	Invalid mass	Not the top hit	Full match	-0.67	236.177	237.185	7.698	Multiple matches found	Multiple matches found	Multiple matches found	Multiple matches found	DDA for other ion		[M+H]+1
		No results	No results	No results	No results		263.246	264.253	7.734	No matches found	No matches found	No matches found	No matches found	No MS2		[M+H]+1
		No results	No results	No results	No results		325.702	326.709	4.017	No matches found	No matches found	No matches found	No matches found	DDA for preferred ion		[M+H]+1
N-Decanoylglycine	C12 H23 N O3	Full match	No results	Partial match	Full match	-0.17	229.168	230.175	6.036	No matches found	No matches found	Multiple matches found	No matches found	No MS2		[M+H]+1
		No results	No results	No results	No results		509.347	508.34	8.124	No matches found	No matches found	No matches found	No matches found	DDA for preferred ion	Fatty_Acid_18:0	[M-H]-1
	C22 H44 N5 O7 P S	Full match	No results	No results	No results	-2.18	553.269	554.276	5.511	No matches found	No matches found	No matches found	No matches found	DDA for preferred ion		[M+H]+1
Oleamide	C18 H35 N O	No results	Invalid mass	No results	No results	5.98	281.274	282.281	7.306	No matches found	No matches found	No matches found	No matches found	DDA for preferred ion		[M+H]+1
		No results	No results	No results	No results		124.522	125.529	0.192	No matches found	No matches found	No matches found	No matches found	No MS2		[M+H]+1
14-hydroxy-12-tetradecenoic acid	C14 H26 O3	Full match	No results	Partial match	Full match	-0.47	242.188	243.195	6.462	No matches found	Multiple matches found	Multiple matches found	Single match found	DDA for preferred ion		[M+H]+1
	C12 H18 N6 O2	Full match	No results	No results	No results	1.72	278.15	279.157	6.109	No matches found	No matches found	No matches found	No matches found	DDA for preferred ion		[M+H]+1
p-[(R)-3-[Bis-[(R)-beta-hydroxyphenethyl]amino]butyl]benzamide	C27 H32 N2 O3	No results	No results	No results	Full match	-0.94	432.241	433.248	1.615	No matches found	No matches found	Single match found	No matches found	DDA for preferred ion		[M+H]+1
7,9,13,17-tetramethyl-7S,14S-dihydroxy-2E,4E,8E,10E,12E,16-octadecahexaenoic acid	C22 H32 O4	Full match	No results	Partial match	Full match	-1.35	360.23	359.222	7.794	No matches found	Multiple matches found	Multiple matches found	Multiple matches found	DDA for preferred ion		[M-H]-1
		No results	No results	No results	No results		169.843	168.836	5.897	No matches found	No matches found	No matches found	No matches found	No MS2		[M-H]-1
all-trans-7-hydroxyhexadeca-2,4,8,10-tetraenoic acid	C16 H24 O3	Full match	Invalid mass	Partial match	Full match	-0.23	264.172	263.165	7.102	No matches found	Multiple matches found	Multiple matches found	Multiple matches found	DDA for preferred ion		[M-H]-1
	C26 H37 N7 O4 S	Full match	No results	No results	No results	-2.6	543.261	544.269	5.284	No matches found	No matches found	No matches found	No matches found	DDA for preferred ion		[M+H]+1
3alpha_7alpha_12alpha-Trihydroxy-5beta-cholestan-26-al	C27 H46 O4	Full match	No results	Partial match	Full match	0.39	434.34	435.347	5.044	Multiple matches found	Multiple matches found	Multiple matches found	No matches found	DDA for preferred ion	H2O	[M+H]+1
		No results	No results	No results	No results		387.069	386.062	1.019	No matches found	No matches found	No matches found	No matches found	No MS2		[M-H]-1
		No results	No results	No results	No results		171.909	170.902	1.391	No matches found	No matches found	No matches found	No matches found	No MS2		[M-H]-1
		No results	No results	No results	No results		335.836	336.843	0.956	No matches found	No matches found	No matches found	No matches found	No MS2		[M+H]+1
DG(2:0/PGF2alpha/0:0)	C25 H42 O8	No results	Invalid mass	No results	Full match	-0.49	470.288	469.281	5.946	No matches found	No matches found	Multiple matches found	No matches found	DDA for other ion		[M-H]-1
	C8 H20 N O9 P	Full match	No results	No results	No results	-0.18	305.088	304.08	4.111	No matches found	No matches found	No matches found	No matches found	No MS2		[M-H]-1
	C29 H49 N O2	Full match	No results	No results	No results	0.54	443.377	444.384	5.254	No matches found	No matches found	No matches found	No matches found	DDA for preferred ion		[M+H]+1
		No results	No results	No results	No results		179.901	178.894	1.458	No matches found	No matches found	No matches found	No matches found	No MS2		[M-H]-1
DA9185000	C12 H10 O S	No results	No results	Full match	No results	0.72	202.045	203.053	1.576	No matches found	No matches found	No matches found	No matches found	No MS2		[M+H]+1
	C16 H21 N4 O2 P	Full match	No results	No results	No results	0.96	332.141	333.148	3.99	No matches found	No matches found	No matches found	No matches found	No MS2		[M+H]+1
		No results	No results	No results	No results		669.712	670.719	0.985	No matches found	No matches found	No matches found	No matches found	No MS2		[M+H]+1
		No results	No results	No results	No results		279.648	280.655	7.567	No matches found	No matches found	No matches found	No matches found	DDA for preferred ion		[M+H]+1
		No results	No results	No results	No results		247.215	248.222	1.498	No matches found	No matches found	No matches found	No matches found	No MS2		[M+H]+1
	C19 H38 O5	Full match	No results	No results	No results	-0.45	346.272	345.264	5.494	No matches found	No matches found	No matches found	No matches found	DDA for preferred ion		[M-H]-1
Aldosterone	C21 H28 O5	Not the top hit	Full match	Partial match	Full match	-0.99	360.193	359.186	5.421	Multiple matches found	Multiple matches found	Multiple matches found	Multiple matches found	DDA for preferred ion		[M-H]-1
		No results	No results	No results	No results		561.308	562.316	6.552	No matches found	No matches found	No matches found	No matches found	No MS2		[M+H]+1
		No results	No results	No results	No results		534.318	533.311	6.083	No matches found	No matches found	No matches found	No matches found	DDA for preferred ion		[M-H]-1
		No results	No results	No results	No results		201.622	202.629	0.87	No matches found	No matches found	No matches found	No matches found	No MS2		[M+H]+1
	C24 H53 N9 O4 P2	Full match	No results	No results	No match	-0.65	593.369	592.362	7.662	No matches found	Single match found	Single match found	No matches found	DDA for preferred ion	CH3COOH	[M-H]-1
Asterriquinone SU-5500	C34 H32 N2 O5	No results	No results	No results	Full match	-0.04	548.231	549.238	5.709	No matches found	No matches found	No matches found	Multiple matches found	No MS2		[M+H]+1
	C30 H49 N3 O11 P2 S	Full match	No results	No results	No results	-1.36	721.255	722.263	5.26	No matches found	No matches found	No matches found	No matches found	No MS2		[M+H]+1
	C26 H57 N9 O5 P2	Full match	No results	No results	No match	-0.84	637.395	638.403	8.289	No matches found	Multiple matches found	No matches found	No matches found	DDA for preferred ion		[M+H]+1
		No results	No results	No results	No results		199.816	198.808	1.43	No matches found	No matches found	No matches found	No matches found	No MS2		[M-H]-1
	C24 H58 N8 O5 S	Full match	No results	No results	No results	1.45	570.426	571.433	11.941	No matches found	No matches found	No matches found	No matches found	No MS2		[M+H]+1
	C6 H2 N6	Full match	No results	No results	No results	2.1	158.034	159.042	1.526	No matches found	No matches found	No matches found	No matches found	No MS2		[M+H]+1
		No results	No results	No results	No results		333.166	334.173	7.413	No matches found	No matches found	No matches found	No matches found	No MS2		[M+H]+1
	C11 H19 N O4 S	Full match	No results	No results	No results	0.64	261.104	262.111	2.21	No matches found	No matches found	No matches found	No matches found	DDA for preferred ion		[M+H]+1
	C27 H44 O4	Full match	No results	Partial match	Full match	0.69	432.324	433.332	4.534	No matches found	Multiple matches found	Multiple matches found	No matches found	DDA for preferred ion		[M+H]+1
NP-016386	C16 H26 O4	No results	Invalid mass	No results	No match	163033	328.188	327.181	5.835	No matches found	Single match found	No matches found	Multiple matches found	DDA for preferred ion	CO;H2O	[M-H]-1
5beta-hydroxybufotalin	C26 H36 O7	Full match	Invalid mass	Partial match	Full match	-0.09	460.246	459.239	7.89	No matches found	Single match found	No matches found	Multiple matches found	DDA for preferred ion	CH3COOH;H2O	[M-H]-1
		No results	No results	No results	No results		235.134	236.141	5.546	No matches found	No matches found	No matches found	No matches found	No MS2		[M+H]+1
		No results	No results	No results	No results		653.098	654.105	1.295	No matches found	No matches found	No matches found	No matches found	DDA for preferred ion		[M+H]+1
	C9 H7 Br N2 P2	Full match	No results	No results	No results	1.62	283.927	284.935	0.917	No matches found	No matches found	No matches found	No matches found	No MS2		[M+H]+1
	C25 H5 Cl O7 P2 S2	Full match	No results	No results	No results	0.04	577.864	576.857	0.899	No matches found	No matches found	No matches found	No matches found	No MS2		[M-H]-1
	C17 H43 N7 O5 S	Full match	No results	No results	No results	-0.94	457.304	458.311	7.888	No matches found	No matches found	No matches found	No matches found	No MS2		[M+H]+1
D-Sphingosine	C18 H37 N O2	Full match	Full match	Full match	Full match	-0.08	299.282	300.29	6.415	Multiple matches found	Multiple matches found	Multiple matches found	No matches found	DDA for preferred ion	H2C=O;H2O;NH3	[M+H]+1
		No results	No results	No results	No results		80.0456	81.0529	1.563	No matches found	No matches found	No matches found	No matches found	DDA for preferred ion		[M+H]+1
	C7 H17 N8 P	Full match	No results	No match	No match	-1.35	244.131	245.138	4.235	No matches found	Single match found	Single match found	Multiple matches found	DDA for preferred ion		[M+H]+1
10-nitro-9E-octadecenoic acid	C18 H33 N O4	Full match	No results	Full match	Full match	0.12	327.241	328.248	5.104	No matches found	Multiple matches found	Multiple matches found	Multiple matches found	DDA for preferred ion		[M+H]+1
N-Palmitoyl Cysteine	C19 H37 N O3 S	Full match	Invalid mass	No results	Full match	-1.34	359.249	358.242	9.156	No matches found	No matches found	Multiple matches found	No matches found	DDA for preferred ion		[M-H]-1
		No results	No results	No results	No results		224.015	225.023	0.973	No matches found	No matches found	No matches found	No matches found	No MS2		[M+H]+1
	C27 H47 N O10	Full match	No results	No results	No results	0.03	545.32	546.327	5.518	No matches found	No matches found	No matches found	No matches found	DDA for preferred ion		[M+H]+1
		No results	No results	No results	No results		125.913	126.921	0.986	No matches found	No matches found	No matches found	No matches found	No MS2		[M+H]+1
	C25 H41 N O2 P2	Full match	No results	No results	No results	2.21	449.262	450.27	5.745	No matches found	No matches found	No matches found	No matches found	No MS2		[M+H]+1
	C33 H56 O2 P2	Full match	No results	No results	No results	-1.34	546.375	547.382	8.079	No matches found	No matches found	No matches found	No matches found	DDA for preferred ion		[M+H]+1
[Similar to: Epitestosterone glucuronide; ΔMass: 49.0537 Da]	C21 H40 N9 O4 P	Full match	Invalid mass	No results	No results	1.2	513.295	514.302	5.65	No matches found	No matches found	No matches found	No matches found	DDA for preferred ion		[M+H]+1
Not named	C20 H22 N2 O4	Full match	No results	Partial match	Full match	-1.06	354.158	353.15	6.292	No matches found	No matches found	No matches found	Multiple matches found	No MS2		[M-H]-1
		No results	No results	No results	No results		137.58	276.166	0.875	No matches found	No matches found	No matches found	No matches found	DDA for preferred ion		[2M+H]+1
	C15 H39 N9 O6 S2	Full match	No results	No results	No match	-1.23	505.246	504.238	5.446	No matches found	No matches found	No matches found	Single match found	DDA for preferred ion	Pyroglutamic Acid	[M-H]-1
	C32 H48 O11	Full match	No results	No results	No match	0.46	608.32	607.313	5.299	No matches found	No matches found	No matches found	Single match found	No MS2		[M-H]-1
	C28 H47 N O3	Full match	No results	No results	No results	0.63	445.356	446.363	4.731	No matches found	No matches found	No matches found	No matches found	DDA for preferred ion		[M+H]+1
	C4 H5 N8 O P3 S	Full match	No results	No results	No results	-0.8	305.952	304.944	1.504	No matches found	No matches found	No matches found	No matches found	No MS2		[M-H]-1
	C9 H19 N8 P	Full match	No results	No results	No match	-1.56	270.147	269.139	6.773	No matches found	No matches found	No matches found	Multiple matches found	No MS2		[M-H]-1
Mitratapide	C36 H41 Cl N8 O4 S	No results	No results	Full match	No results	-0.63	716.266	717.273	5.14	No matches found	No matches found	No matches found	No matches found	No MS2		[M+H]+1
DeacetylcephalosporinC	C14 H19 N3 O7 S	No results	No results	Partial match	Full match	-0.49	373.094	374.102	1.373	Single match found	No matches found	No matches found	No matches found	No MS2		[M+H]+1
Myristamide	C14 H29 N O	No results	No results	Full match	Full match	-0.53	227.225	228.232	8.277	No matches found	Multiple matches found	No matches found	No matches found	DDA for preferred ion		[M+H]+1
[Similar to: 9-Nitrooleate; ΔMass: 414.1808 Da]	C33 H61 N9 O6 P2	Full match	Invalid mass	No results	No results	-0.34	741.422	740.415	8.683	No matches found	No matches found	No matches found	No matches found	DDA for preferred ion		[M-H]-1
N-(3-hydroxy-decanoyl)-homoserine lactone	C14 H25 N O4	Full match	No results	No results	Full match	-0.05	271.178	272.186	5.834	No matches found	Single match found	Multiple matches found	No matches found	No MS2		[M+H]+1
		No results	No results	No results	No results		723.692	724.699	0.97	No matches found	No matches found	No matches found	No matches found	No MS2		[M+H]+1
		No results	No results	No results	No results		368.243	369.25	0.896	No matches found	No matches found	No matches found	No matches found	DDA for preferred ion		[M+H]+1
	C4 H9 Cl N6 O15 P2	Full match	No results	No results	No results	-1.51	477.928	476.921	0.889	No matches found	No matches found	No matches found	No matches found	No MS2		[M-H]-1
RMK	C17 H35 N7 O4 S	No results	Full match	No results	No results	4.29	433.249	434.256	7.678	No matches found	No matches found	No matches found	No matches found	DDA for preferred ion		[M+H]+1
	C21 H32 O11	Full match	No results	No results	No results	-0.34	460.194	459.187	4.848	No matches found	No matches found	No matches found	No matches found	No MS2		[M-H]-1
	C28 H49 N O3	Full match	No results	No results	No results	0.57	447.372	430.368	4.893	No matches found	No matches found	No matches found	No matches found	DDA for other ion		[M+H-H2O]+1
	C21 H30 O S	Full match	No results	No results	No results	0.19	330.202	331.209	4.663	No matches found	No matches found	No matches found	No matches found	DDA for preferred ion		[M+H]+1
Deoxycorticosterone 21-glucoside	C27 H40 O8	No match	Full match	No results	No results	-4.35	492.27	491.263	5.516	No matches found	No matches found	No matches found	No matches found	DDA for preferred ion		[M-H]-1
	C31 H42 O4 P2	Full match	No results	No results	No results	-1.36	540.255	541.262	3.559	No matches found	No matches found	No matches found	No matches found	DDA for preferred ion		[M+H]+1
	C7 H18 N O9 P	Full match	No results	No results	No results	0.31	291.072	290.065	1.005	No matches found	No matches found	No matches found	No matches found	No MS2		[M-H]-1
		No results	No results	No results	No results		633.407	634.414	7.826	No matches found	No matches found	No matches found	No matches found	No MS2		[M+H]+1
	C17 H39 N4 P S2	Full match	No results	No match	No match	-0.76	394.235	393.228	6.633	No matches found	Multiple matches found	Multiple matches found	Multiple matches found	No MS2		[M-H]-1
	C12 H21 N3 O8 S2	Full match	No results	No results	No results	-1.08	399.077	398.069	1.533	No matches found	No matches found	No matches found	No matches found	No MS2		[M-H]-1
	C5 H9 O6 P	Full match	No results	No results	No results	0.66	196.014	195.007	1.359	No matches found	No matches found	No matches found	No matches found	No MS2		[M-H]-1
	C14 H21 Cl O11	Full match	No results	No results	No results	-0.78	400.077	399.07	5.269	No matches found	No matches found	No matches found	No matches found	DDA for preferred ion		[M-H]-1
		No results	No results	No results	No results		347.218	348.225	6.34	No matches found	No matches found	No matches found	No matches found	DDA for preferred ion		[M+H]+1
	C15 H29 N O2 S	Full match	No results	No results	No results	-0.11	287.192	288.199	4.69	No matches found	No matches found	No matches found	No matches found	DDA for preferred ion		[M+H]+1
	C4 H6 N9 O6 P	Full match	No results	No results	No results	0.84	307.018	306.011	0.935	No matches found	No matches found	No matches found	No matches found	No MS2		[M-H]-1
		No results	No results	No results	No results		474.246	473.239	6.525	No matches found	No matches found	No matches found	No matches found	DDA for preferred ion		[M-H]-1
	C29 H57 N5 O11	Full match	No results	No results	No results	-1.96	651.404	652.411	3.999	No matches found	No matches found	No matches found	No matches found	DDA for preferred ion	NH3	[M+H]+1
[STtrihydrox]3alpha_11beta_21-5alpha-trihydroxy-pregnane-20-one	C21 H34 O4	No results	No results	Partial match	Full match	-1.26	350.245	349.238	5.984	Multiple matches found	Multiple matches found	Multiple matches found	Multiple matches found	DDA for preferred ion		[M-H]-1
	C16 H30 N2 O8	Full match	No results	No results	No results	0.12	378.2	379.208	2.188	No matches found	No matches found	No matches found	No matches found	DDA for preferred ion		[M+H]+1
	C3 H7 N9 O10 P2	Full match	No results	No results	No results	0.57	390.979	389.972	0.983	No matches found	No matches found	No matches found	No matches found	DDA for preferred ion		[M-H]-1
	C15 H22 N5 O5 P	Full match	No results	No match	No match	1.83	383.137	382.129	5.584	No matches found	Single match found	Multiple matches found	Multiple matches found	DDA for preferred ion		[M-H]-1
PC(16:0/5:0(COOH))	C29 H56 N O10 P	No results	Invalid mass	No results	Full match	-0.13	609.364	610.371	8.617	No matches found	Single match found	Single match found	No matches found	DDA for preferred ion		[M+H]+1
Myristoylglycine	C16 H31 N O3	Full match	No results	Partial match	Full match	0.2	285.23	286.238	7.387	No matches found	No matches found	Single match found	No matches found	No MS2		[M+H]+1
		No results	No results	No results	No results		201.119	202.126	5.895	No matches found	No matches found	No matches found	No matches found	No MS2		[M+H]+1
	C12 H36 N7 O4 P3	Full match	No results	No match	No match	-0.27	435.204	436.211	4.158	No matches found	No matches found	No matches found	Multiple matches found	No MS2		[M+H]+1
		No results	No results	No results	No results		254.046	253.039	1.847	No matches found	No matches found	No matches found	No matches found	DDA for preferred ion		[M-H]-1
	C15 H29 N8 O4 P	Full match	No results	No match	No match	-1.38	416.204	415.197	5.422	No matches found	No matches found	Single match found	Single match found	DDA for preferred ion		[M-H]-1
Majusculoic acid	C15 H23 Br O2	No results	No results	No match	Full match	-0.22	314.088	315.095	1.025	No matches found	Single match found	No matches found	No matches found	No MS2		[M+H]+1
(3R)-3-Acetamido-3-methoxy-2-oxo-1-azetidinesulfonic acid	C6 H10 N2 O6 S	No results	No results	Full match	No results	1.51	238.026	239.034	0.86	No matches found	No matches found	No matches found	No matches found	No MS2		[M+H]+1
N-stearoyl phenylalanine	C27 H45 N O3	Full match	No results	Not the top hit	Full match	0.75	431.34	432.348	5.28	No matches found	Multiple matches found	Multiple matches found	No matches found	DDA for other ion		[M+H]+1
Thromboxane B2	C20 H34 O6	No match	Invalid mass	No match	No results	59375.9	392.219	393.225	4.981	No matches found	No matches found	No matches found	No matches found	DDA for preferred ion		[M+H]+1
3,4-Methyleneazelaic acid	C11 H16 O4	Full match	No results	Not the top hit	Full match	0.11	212.105	211.098	5.274	No matches found	No matches found	Single match found	Multiple matches found	No MS2		[M-H]-1
	C19 H50 N9 O3 P	Full match	No results	No results	No results	-1.24	483.377	484.384	7.466	No matches found	No matches found	No matches found	No matches found	DDA for preferred ion	NH3	[M+H]+1
		No results	No results	No results	No results		167.14	168.147	0.93	No matches found	No matches found	No matches found	No matches found	No MS2		[M+H]+1
		No results	No results	No results	No results		228.899	229.907	1.476	No matches found	No matches found	No matches found	No matches found	No MS2		[M+H]+1
[FA(22:5)]7Z_10Z_13Z_16Z_19Z-docosapentaenoicacid	C22 H34 O2	Full match	No results	Partial match	Full match	-0.07	330.256	329.249	9.286	Multiple matches found	Multiple matches found	Multiple matches found	No matches found	DDA for preferred ion		[M-H]-1
N-(3-Methylbutyl)acetamide	C6 H13 N O	Full match	No results	Partial match	Full match	-0.86	115.1	116.107	2.666	No matches found	No matches found	Multiple matches found	Multiple matches found	No MS2		[M+H]+1
		No results	No results	No results	No results		521.823	520.815	0.98	No matches found	No matches found	No matches found	No matches found	DDA for preferred ion		[M-H]-1
Geranylacetate	C12 H20 O2	Full match	No results	Partial match	Full match	-0.06	196.146	195.139	6.935	Single match found	Multiple matches found	Multiple matches found	Multiple matches found	No MS2		[M-H]-1
NP-016596	C19 H30 O8	No match	Invalid mass	No results	No results	56920.5	408.176	409.184	2.156	No matches found	No matches found	No matches found	No matches found	DDA for preferred ion		[M+H]+1
		No results	No results	No results	No results		398.233	397.226	9.491	No matches found	No matches found	No matches found	No matches found	DDA for preferred ion		[M-H]-1
	C14 H26 N2 O3 S	Full match	No results	No results	No results	-0.21	302.166	303.174	4.009	No matches found	No matches found	No matches found	No matches found	DDA for preferred ion		[M+H]+1
		No results	No results	No results	No results		371.639	372.646	0.854	No matches found	No matches found	No matches found	No matches found	No MS2		[M+H]+1
		No results	No results	No results	No results		208.844	207.837	1.598	No matches found	No matches found	No matches found	No matches found	No MS2		[M-H]-1
Norethindrone	C20 H26 O2	Full match	No results	Full match	Full match	-0.46	298.193	299.2	6.652	No matches found	Multiple matches found	Multiple matches found	Single match found	No MS2		[M+H]+1
	C35 H62 N O4 P3	Full match	No results	No results	No results	1.94	653.39	652.383	7.828	No matches found	No matches found	No matches found	No matches found	DDA for preferred ion	CH3COOH	[M-H]-1
NP-003964	C30 H48 O7	No results	Invalid mass	No results	No results	-34617.7	502.327	503.334	8.799	No matches found	No matches found	No matches found	No matches found	DDA for preferred ion		[M+H]+1
Asparaginyl-Lysine	C10 H20 N4 O4	No results	No results	Partial match	Full match	0.42	260.149	261.156	0.873	No matches found	No matches found	Multiple matches found	No matches found	No MS2		[M+H]+1
Not named	C20 H22 N2 O4	Full match	No results	Partial match	Full match	-1.27	354.158	353.15	6.155	No matches found	No matches found	No matches found	Multiple matches found	No MS2		[M-H]-1
11-amino-undecanoic acid	C11 H23 N O2	Full match	No results	Full match	Full match	0.61	201.173	202.18	4.133	No matches found	Single match found	No matches found	No matches found	No MS2		[M+H]+1
	C2 H5 N9 O8 P2	Full match	No results	No results	No results	0.24	344.974	343.966	0.947	No matches found	No matches found	No matches found	No matches found	DDA for preferred ion		[M-H]-1
7,9,13,17-tetramethyl-7S,14S-dihydroxy-2E,4E,8E,10E,12E,16-octadecahexaenoic acid	C22 H32 O4	Full match	No results	Partial match	Full match	-1.22	360.23	359.222	6.963	No matches found	Multiple matches found	Multiple matches found	Multiple matches found	DDA for preferred ion		[M-H]-1
2R-aminohexadecanoic acid	C16 H33 N O2	Full match	No results	No results	Full match	-0.41	271.251	272.258	7.804	No matches found	Multiple matches found	Multiple matches found	No matches found	No MS2		[M+H]+1
Agaric acid	C22 H40 O7	No results	No results	No results	Full match	-0.55	416.277	415.27	7.141	No matches found	No matches found	No matches found	Single match found	DDA for preferred ion		[M-H]-1
	C4 H13 N10 O2 P S	Full match	No results	No results	No results	-1.12	296.068	295.061	1.482	No matches found	No matches found	No matches found	No matches found	No MS2		[M-H]-1
2-Oxophytanate	C20 H38 O3	Full match	No results	Partial match	Full match	-0.09	326.282	325.275	9.322	Single match found	Multiple matches found	No matches found	Multiple matches found	No MS2		[M-H]-1
		No results	No results	No results	No results		532.312	531.305	7.235	No matches found	No matches found	No matches found	No matches found	DDA for preferred ion		[M-H]-1
1,3,5-Hexatriene	C6 H8	Full match	No results	No results	Full match	0.25	80.0626	81.0699	1.552	No matches found	No matches found	Single match found	No matches found	DDA for preferred ion	H2;H2C=CH2	[M+H]+1
	C17 H18 N3 O4 P	Full match	No results	No results	No results	0.66	359.104	358.096	3.955	No matches found	No matches found	No matches found	No matches found	DDA for preferred ion		[M-H]-1
	C20 H41 N O	Full match	No results	No results	No results	0.33	311.319	312.326	6.442	No matches found	No matches found	No matches found	No matches found	DDA for preferred ion	H2O	[M+H]+1
OHODiA-PC	C34 H62 N O11 P	No results	No results	No results	Full match	-0.6	691.406	690.399	7.838	No matches found	Single match found	No matches found	No matches found	DDA for preferred ion		[M-H]-1
		No results	No results	No results	No results		491.247	492.254	6.285	No matches found	No matches found	No matches found	No matches found	No MS2		[M+H]+1
	C3 H9 N5 O4	Full match	No results	No results	No results	0.22	179.065	180.073	0.996	No matches found	No matches found	No matches found	No matches found	No MS2		[M+H]+1
[Similar to: NP-020353; ΔMass: 57.9582 Da]	C15 H34 O9 P2	Full match	Invalid mass	No match	No match	-0.59	420.168	419.16	5.367	No matches found	No matches found	Single match found	Single match found	DDA for preferred ion		[M-H]-1
		No results	No results	No results	No results		171.841	170.833	0.849	No matches found	No matches found	No matches found	No matches found	No MS2		[M-H]-1
(6Z)-Octadecenoicacid	C18 H34 O2	Full match	No results	Partial match	Full match	-0.07	282.256	281.249	6.613	Multiple matches found	Multiple matches found	Multiple matches found	Multiple matches found	No MS2		[M-H]-1
[Similar to: NP-018458; ΔMass: -161.0551 Da]	C16 H33 N7 O P2	Full match	Invalid mass	No results	No results	1.28	401.223	400.215	13.233	No matches found	No matches found	No matches found	No matches found	DDA for preferred ion		[M-H]-1
	C15 H24 N O11 P	Full match	No results	No results	No results	0.39	425.109	426.116	1.305	No matches found	No matches found	No matches found	No matches found	No MS2		[M+H]+1
	C37 H62 O11	Full match	No results	No results	No results	-3.11	682.427	683.434	8.166	No matches found	No matches found	No matches found	No matches found	No MS2		[M+H]+1
[Similar to: Guanosine 5'-diphosphoglucose; ΔMass: 97.9764 Da]	C35 H19 N3 O10 P2	Full match	Invalid mass	No results	No results	-1.4	703.054	702.046	1.524	No matches found	No matches found	No matches found	No matches found	DDA for preferred ion		[M-H]-1
		No results	No results	No results	No results		518.342	519.35	7.291	No matches found	No matches found	No matches found	No matches found	No MS2		[M+H]+1
Myristamide	C14 H29 N O	Full match	No results	Full match	Full match	-0.41	227.225	228.232	8.65	No matches found	Multiple matches found	No matches found	No matches found	DDA for preferred ion		[M+H]+1
	C4 H11 N8 O12 P	Full match	No results	No results	No results	-1.15	394.023	395.03	1.542	No matches found	No matches found	No matches found	No matches found	No MS2		[M+H]+1
	C22 H56 N9 O5 P	Full match	No results	No results	No results	-0.57	557.414	558.421	7.267	No matches found	No matches found	No matches found	No matches found	No MS2		[M+H]+1
		No results	No results	No results	No results		286.643	287.65	7.306	No matches found	No matches found	No matches found	No matches found	No MS2		[M+H]+1
		No results	No results	No results	No results		537.269	538.277	7.04	No matches found	No matches found	No matches found	No matches found	No MS2		[M+H]+1
		No results	No results	No results	No results		169.544	170.551	3.711	No matches found	No matches found	No matches found	No matches found	No MS2		[M+H]+1
	C8 H3 Br O15	Full match	No results	No results	No results	0.77	417.866	418.873	0.927	No matches found	No matches found	No matches found	No matches found	No MS2		[M+H]+1
		No results	No results	No results	No results		168.058	169.066	1.548	No matches found	No matches found	No matches found	No matches found	No MS2		[M+H]+1
4-oxododecanedioic acid	C12 H20 O5	No match	Invalid mass	No match	No match	90051.2	266.115	265.108	5.372	No matches found	Single match found	Multiple matches found	Multiple matches found	DDA for preferred ion	Hexose	[M-H]-1
		No results	No results	No results	No results		270.145	271.153	0.885	No matches found	No matches found	No matches found	No matches found	No MS2		[M+H]+1
N-Dodecylsarcosinate	C15 H31 N O2	No results	No results	No results	Full match	-0.41	257.235	258.243	7.695	No matches found	No matches found	Single match found	No matches found	No MS2		[M+H]+1
		No results	No results	No results	No results		350.497	351.504	0.86	No matches found	No matches found	No matches found	No matches found	No MS2		[M+H]+1
	C42 H74 O3 P2	Full match	No results	No results	No results	-0.15	688.511	689.519	10.915	No matches found	No matches found	No matches found	No matches found	No MS2		[M+H]+1
GibberellinA19	C20 H26 O6	Full match	No results	Partial match	Full match	-0.75	362.173	363.18	6.463	Multiple matches found	Multiple matches found	Multiple matches found	Multiple matches found	DDA for preferred ion	CO2	[M+H]+1
10_16-Dihydroxyhexadecanoicacid	C16 H32 O4	Full match	No results	Partial match	Full match	0.01	288.23	287.223	6.662	Single match found	Multiple matches found	Multiple matches found	No matches found	DDA for preferred ion		[M-H]-1
	C2 H6 Cl2 N4 P2	Full match	No results	No results	No results	0.03	217.944	216.937	0.872	No matches found	No matches found	No matches found	No matches found	No MS2		[M-H]-1
Glutamyltryptophan	C16 H19 N3 O5	Full match	No results	Partial match	Full match	1.4	333.133	334.14	2.188	No matches found	No matches found	Multiple matches found	Multiple matches found	DDA for preferred ion		[M+H]+1
Rubratoxin acid B	C26 H38 O11	Full match	No results	No results	Full match	-0.7	526.241	525.233	5.574	No matches found	No matches found	No matches found	Single match found	DDA for other ion	Glucuronide	[M-H]-1
	C21 H4 N2 O16 S4	Full match	No results	No results	No results	2.15	667.846	666.839	0.914	No matches found	No matches found	No matches found	No matches found	No MS2		[M-H]-1
	C7 H11 N7 O3	Full match	No results	No results	No results	1.25	241.093	240.085	3.449	No matches found	No matches found	No matches found	No matches found	No MS2		[M-H]-1
	C31 H69 N4 O3 P	Full match	No results	No match	No match	1.62	576.512	577.519	12.201	No matches found	Single match found	Multiple matches found	No matches found	No MS2		[M+H]+1
	C21 H45 N9 O5 S	Full match	No results	No results	No match	1.59	535.327	536.335	6.533	No matches found	Single match found	No matches found	No matches found	DDA for preferred ion		[M+H]+1
1,2-dihydroxyheptadec-16-yn-4-yl acetate	C19 H34 O4	No match	Invalid mass	No match	No match	67386.1	348.23	349.237	5.379	Multiple matches found	Multiple matches found	Multiple matches found	Multiple matches found	DDA for preferred ion		[M+H]+1
		No results	No results	No results	No results		427.345	428.352	4.732	No matches found	No matches found	No matches found	No matches found	DDA for preferred ion		[M+H]+1
		No results	No results	No results	No results		303.062	302.055	1.354	No matches found	No matches found	No matches found	No matches found	DDA for other ion		[M-H]-1
		No results	No results	No results	No results		173.85	172.842	1.395	No matches found	No matches found	No matches found	No matches found	No MS2		[M-H]-1
(1S_4S)-4-Hydroxy-3-oxocyclohexane-1-carboxylate	C7 H10 O4	Full match	No results	Partial match	Full match	0.23	158.058	159.065	4.478	Multiple matches found	Single match found	Multiple matches found	Multiple matches found	DDA for preferred ion		[M+H]+1
2-deoxyecdysone	C27 H44 O5	Full match	No results	Not the top hit	Full match	0.65	448.319	449.326	6.313	No matches found	Multiple matches found	Multiple matches found	No matches found	DDA for other ion	H2O	[M+H]+1
		No results	No results	No results	No results		550.349	551.356	8.237	No matches found	No matches found	No matches found	No matches found	No MS2		[M+H]+1
(3R)-4,4-Dimethyl-2-oxotetrahydro-3-furanyl beta-D-glucopyranoside	C12 H20 O8	No match	Invalid mass	No match	No match	157469	338.115	337.108	1.914	Multiple matches found	Multiple matches found	Multiple matches found	Multiple matches found	DDA for preferred ion		[M-H]-1
[Similar to: NP-020353; ΔMass: 90.0314 Da]	C18 H37 N4 O7 P	Full match	Invalid mass	No match	No match	1.61	452.241	451.233	5.379	No matches found	Single match found	No matches found	Single match found	DDA for preferred ion		[M-H]-1
NP-008095	C15 H24 O3	No results	Invalid mass	No match	No match	-87179.8	230.188	253.177	6.147	No matches found	Multiple matches found	Multiple matches found	Single match found	DDA for other ion		[M+Na]+1
	C17 H37 N4 O6 P	Full match	No results	No match	No match	1.59	424.246	423.239	5.159	No matches found	Multiple matches found	Multiple matches found	Multiple matches found	DDA for preferred ion		[M-H]-1
	C7 H21 N10 O3 P	Full match	No results	No match	No match	-0.61	324.153	323.146	0.885	Single match found	No matches found	Multiple matches found	No matches found	DDA for preferred ion	H2O;Hexose	[M-H]-1
[Similar to: Docosahexaenoic acid; ΔMass: 275.0692 Da]	C30 H51 Cl N O7 P	Full match	Invalid mass	No results	No results	0.41	603.309	602.302	7.162	No matches found	No matches found	No matches found	No matches found	DDA for preferred ion		[M-H]-1
	C21 H37 N O9	Full match	No results	No results	No results	0.53	447.247	448.254	5.483	No matches found	No matches found	No matches found	No matches found	No MS2		[M+H]+1
	C25 H62 N9 O5 P	Full match	No results	No results	No results	-0.37	599.461	600.468	8.341	No matches found	No matches found	No matches found	No matches found	No MS2		[M+H]+1
(R)-10-Hydroxystearate	C18 H36 O3	Full match	Invalid mass	Partial match	Full match	-0.09	300.266	299.259	8.236	Multiple matches found	Multiple matches found	Multiple matches found	Multiple matches found	DDA for preferred ion		[M-H]-1
	C15 H23 N7 O5 S	Full match	No results	No match	No match	-0.84	413.148	414.155	4.203	No matches found	No matches found	Multiple matches found	Multiple matches found	DDA for preferred ion		[M+H]+1
13,14-dihydro-15-keto-tetranor Prostaglandin D2	C16 H26 O5	No match	Invalid mass	No results	No results	-60409.3	280.165	279.158	6.575	No matches found	No matches found	No matches found	No matches found	DDA for preferred ion		[M-H]-1
	C24 H35 O7 P S	Full match	No results	No results	No results	0.33	498.184	497.177	5.366	No matches found	No matches found	No matches found	No matches found	DDA for preferred ion		[M-H]-1
	C28 H60 N10 O6 S	Full match	No results	No results	No results	2.64	664.444	665.451	8.236	No matches found	No matches found	No matches found	No matches found	No MS2		[M+H]+1
	C23 H45 N9 O6 P2 S	Full match	No results	No results	No results	-1.09	637.268	636.261	7.136	No matches found	No matches found	No matches found	No matches found	DDA for preferred ion		[M-H]-1
[Similar to: L-(-)-Arabitol; ΔMass: 5.9505 Da]	C2 H2 N6 O3	Full match	Invalid mass	No results	No results	1.08	158.019	157.012	8.296	No matches found	No matches found	No matches found	No matches found	DDA for preferred ion		[M-H]-1
	C4 H N10 P3 S	Full match	No results	No results	No results	-0.53	313.932	312.925	0.925	No matches found	No matches found	No matches found	No matches found	No MS2		[M-H]-1
		No results	No results	No results	No results		274.831	273.824	1.372	No matches found	No matches found	No matches found	No matches found	No MS2		[M-H]-1
		No results	No results	No results	No results		547.814	548.822	0.982	No matches found	No matches found	No matches found	No matches found	No MS2		[M+H]+1
		No results	No results	No results	No results		403.142	404.149	1.204	No matches found	No matches found	No matches found	No matches found	No MS2		[M+H]+1
	C20 H35 N	Full match	No results	No results	No results	-0.1	289.277	290.284	6.021	No matches found	No matches found	No matches found	No matches found	DDA for preferred ion		[M+H]+1
		No results	No results	No results	No results		775.705	776.713	0.957	No matches found	No matches found	No matches found	No matches found	DDA for preferred ion		[M+H]+1
D-Glucosylsphingosine	C24 H47 N O7	No results	No results	Partial match	Full match	-1.47	461.335	460.327	5.974	Single match found	Multiple matches found	Multiple matches found	No matches found	DDA for preferred ion		[M-H]-1
		No results	No results	No results	No results		651.266	650.259	6.847	No matches found	No matches found	No matches found	No matches found	DDA for preferred ion		[M-H]-1
1-O-[(3alpha,5beta,7alpha,12beta)-3,7,12-Trihydroxy-24-oxocholan-24-yl]-beta-D-galactopyranose	C30 H50 O10	Full match	No results	Full match	No results	0.4	570.341	569.333	5.176	No matches found	No matches found	No matches found	No matches found	No MS2		[M-H]-1
		No results	No results	No results	No results		568.468	569.475	12.488	No matches found	No matches found	No matches found	No matches found	No MS2		[M+H]+1
Methyl 6,7-dimethoxy-4-ethyl-beta-carboline-3-carboxylate	C17 H18 N2 O4	Full match	No results	No results	Full match	0.01	314.127	315.134	5.409	No matches found	No matches found	Multiple matches found	No matches found	DDA for preferred ion	CH3COOH;CO;H2O;Pentose	[M+H]+1
N-Eicosapentaenoyl Serine	C23 H35 N O4	Full match	No results	No results	Full match	0.22	389.257	390.264	4.014	No matches found	No matches found	Single match found	No matches found	DDA for preferred ion		[M+H]+1
	C18 H33 N O8 S	Full match	No results	No results	No results	0.42	423.193	424.2	4.602	No matches found	No matches found	No matches found	No matches found	DDA for preferred ion	Glucuronide	[M+H]+1
N-(dodecanoyl)-homoserine lactone	C16 H29 N O3	Full match	No results	No results	Full match	0.15	283.215	284.222	4.292	No matches found	Single match found	No matches found	Multiple matches found	DDA for preferred ion		[M+H]+1
		No results	No results	No results	No results		319.12	320.127	1.492	No matches found	No matches found	No matches found	No matches found	No MS2		[M+H]+1
Salicylic acid	C7 H6 O3	Full match	Full match	Full match	Full match	0.35	138.032	137.024	5.028	Multiple matches found	No matches found	Multiple matches found	Multiple matches found	DDA for preferred ion	CO2	[M-H]-1
(11Z,14Z)-eicosadienoylcarnitine	C27 H49 N O4	Full match	No results	No results	Full match	0.09	451.366	452.373	6.963	No matches found	Single match found	Multiple matches found	No matches found	DDA for preferred ion		[M+H]+1
	C12 H27 N O3	Full match	No results	No results	No results	-0.25	233.199	234.206	1.49	No matches found	No matches found	No matches found	No matches found	No MS2		[M+H]+1
		No results	No results	No results	No results		547.811	548.818	7.587	No matches found	No matches found	No matches found	No matches found	DDA for preferred ion		[M+H]+1
	C33 H65 N9 O6 P2	Full match	No results	No results	No match	-0.88	745.453	746.46	8.668	No matches found	Single match found	Multiple matches found	No matches found	DDA for preferred ion		[M+H]+1
Prostaglandin K2	C20 H30 O5	No results	Invalid mass	No match	No match	-51428.4	332.199	333.206	6.041	Multiple matches found	Multiple matches found	Multiple matches found	Multiple matches found	DDA for preferred ion	H2O	[M+H]+1
1-(3_4-dimethoxylphenyl)ethane-1_2-diol	C10 H14 O4	Full match	Invalid mass	Partial match	Full match	0.09	198.089	197.082	4.25	Single match found	Single match found	Multiple matches found	Multiple matches found	DDA for preferred ion	CO2	[M-H]-1
[Similar to: (1S,5R,9R,13R)-1,5,9-trimethyl-11,14,15,16-tetraoxatetracyclo[10.3.1.0â´,ÂaÂl.0â¸,ÂaÂl]hexadecan-10-one; ΔMass: 22.0065 Da]		No results	Invalid mass	No results	No results		304.153	305.161	1.347	No matches found	No matches found	No matches found	No matches found	DDA for preferred ion	CH2C=O;H2O	[M+H]+1
11,12-dihydroxy-13-methoxy-4,5,8-trimethyl-3-(2-methylpropyl)-1H,2H,3H,4H,6aH,9H,10H,11H,12H,13H,14H,15H,15bH-cycloundeca[e]isoindole-1,15-dione	C25 H39 N O5	No match	Invalid mass	No results	No match	50738.8	455.267	456.274	8.2	No matches found	No matches found	No matches found	Multiple matches found	DDA for preferred ion		[M+H]+1
	C13 H34 N6 O9	Full match	No results	No results	No results	-0.33	418.239	417.231	5.956	No matches found	No matches found	No matches found	No matches found	DDA for preferred ion		[M-H]-1
	C7 H14 N2 O2	Full match	No results	No results	No results	0.36	158.106	159.113	0.875	No matches found	No matches found	No matches found	No matches found	No MS2		[M+H]+1
Isobungeanool	C18 H29 N O2	No results	No results	Partial match	Full match	-0.36	291.22	292.227	7.42	No matches found	Multiple matches found	Multiple matches found	No matches found	DDA for preferred ion		[M+H]+1
	C9 H14 N6 O4	Full match	No results	No results	No results	1.55	270.108	271.115	4.149	No matches found	No matches found	No matches found	No matches found	DDA for preferred ion	Glucuronide	[M+H]+1
PS(14:0/12:0)	C32 H62 N O10 P	Full match	No results	No results	Full match	-0.55	651.411	652.418	7.91	No matches found	Multiple matches found	No matches found	No matches found	DDA for preferred ion		[M+H]+1
		No results	No results	No results	No results		283.13	284.137	0.987	No matches found	No matches found	No matches found	No matches found	No MS2		[M+H]+1
Persicaxanthin	C25 H36 O3	No results	No results	Not the top hit	Full match	0.93	384.267	385.274	7.05	No matches found	No matches found	Multiple matches found	Multiple matches found	DDA for preferred ion	Fatty_Acid_22:5;Fatty_Acid_22:6	[M+H]+1
		No results	No results	No results	No results		159.551	160.558	0.859	No matches found	No matches found	No matches found	No matches found	No MS2		[M+H]+1
	C21 H49 N7 O2 S	Full match	No results	No results	No match	-1.05	463.366	464.374	6.835	No matches found	No matches found	Single match found	No matches found	No MS2		[M+H]+1
		No results	No results	No results	No results		593.903	594.91	0.978	No matches found	No matches found	No matches found	No matches found	DDA for preferred ion		[M+H]+1
		No results	No results	No results	No results		571.328	572.335	7.408	No matches found	No matches found	No matches found	No matches found	No MS2		[M+H]+1
11-cis-retinal	C20 H28 O	Full match	No results	Partial match	Full match	-0.24	284.214	285.221	7.914	Multiple matches found	Multiple matches found	Multiple matches found	Single match found	DDA for preferred ion		[M+H]+1
		No results	No results	No results	No results		756.719	757.726	0.969	No matches found	No matches found	No matches found	No matches found	No MS2		[M+H]+1
	C29 H62 N7 O2 P3 S	Full match	No results	No match	No match	0.84	665.39	666.398	7.612	No matches found	Single match found	No matches found	No matches found	DDA for preferred ion		[M+H]+1
	C21 H37 N4 P3	Full match	No results	No results	No results	-0.04	438.223	439.23	5.316	No matches found	No matches found	No matches found	No matches found	No MS2		[M+H]+1
	C21 H47 N5 O4 P2 S2	Full match	No results	No results	No results	1.54	559.255	560.263	5.767	No matches found	No matches found	No matches found	No matches found	No MS2		[M+H]+1
	C18 H19 Cl O4	Full match	No results	No results	No results	0.5	334.097	333.09	5.592	No matches found	No matches found	No matches found	No matches found	DDA for preferred ion	HCl	[M-H]-1
FQH	C20 H26 N6 O5	No match	Invalid mass	No results	No results	-458135	233.109	234.116	3.903	No matches found	No matches found	No matches found	No matches found	DDA for other ion		[M+H]+1
		No results	No results	No results	No results		165.843	164.836	0.841	No matches found	No matches found	No matches found	No matches found	No MS2		[M-H]-1
Carbetapentane	C20 H31 N O3	Full match	Invalid mass	Full match	Full match	-0.06	333.23	332.223	7.738	No matches found	No matches found	Multiple matches found	No matches found	DDA for preferred ion		[M-H]-1
		No results	No results	No results	No results		387.386	388.393	7.414	No matches found	No matches found	No matches found	No matches found	DDA for preferred ion		[M+H]+1
Microginin 725	C36 H60 Cl N5 O8	No results	No results	No results	Full match	-1.31	725.412	724.405	7.843	No matches found	No matches found	No matches found	Single match found	DDA for preferred ion	Deoxyhexose;H2O	[M-H]-1
	C5 H14 N2 O9	Full match	No results	No results	No results	1.12	246.07	245.063	0.882	No matches found	No matches found	No matches found	No matches found	DDA for preferred ion	CO	[M-H]-1
(Betas)-beta-(((2S)-2-(4,4-Dimethyl-3-((4-((((2-methylphenyl)amino)carbonyl)amino)phenyl)methyl)-2,5-dioxo-1-imidazolidinyl)-4-methyl-1-oxopentyl)amino)benzenepropanoic acid	C35 H41 N5 O6	No results	No results	No results	Full match	-1.22	627.305	626.298	5.769	No matches found	No matches found	Single match found	Multiple matches found	No MS2		[M-H]-1
		No results	No results	No results	No results		135.872	134.865	1.732	No matches found	No matches found	No matches found	No matches found	DDA for preferred ion		[M-H]-1
	C20 H49 N5 O7 P2 S	Full match	No results	No match	No match	-1.37	565.282	566.289	6.002	No matches found	No matches found	Single match found	No matches found	No MS2		[M+H]+1
3beta,4alpha-dihydroxy-26-methoxyergosta-7,24(28)-dien-6-one	C29 H46 O4	Full match	No results	Partial match	Full match	0.43	458.34	459.347	6.323	No matches found	Multiple matches found	Multiple matches found	Multiple matches found	No MS2		[M+H]+1
	C8 H6 Cl N4 O3 P	Full match	No results	No results	No results	1.41	271.987	270.98	0.861	No matches found	No matches found	No matches found	No matches found	DDA for preferred ion		[M-H]-1
(+/-)12(13)-DiHOME	C18 H34 O4	No match	Invalid mass	No match	No match	-57313.8	296.235	295.228	7.406	Multiple matches found	Multiple matches found	Multiple matches found	Multiple matches found	DDA for preferred ion	H2O	[M-H]-1
	C14 H25 N4 O4 P	Full match	No results	No match	No match	1.6	344.162	343.155	7.547	No matches found	Single match found	Multiple matches found	Multiple matches found	DDA for preferred ion	CO;CO2	[M-H]-1
		No results	No results	No results	No results		367.034	368.041	1.322	No matches found	No matches found	No matches found	No matches found	No MS2		[M+H]+1
		No results	No results	No results	No results		724.104	723.096	1.077	No matches found	No matches found	No matches found	No matches found	No MS2		[M-H]-1
		No results	No results	No results	No results		764.706	765.713	0.988	No matches found	No matches found	No matches found	No matches found	No MS2		[M+H]+1
(13Z,16Z,19Z)-Docosa-13,16,19-trienoylcarnitine	C29 H51 N O4	Full match	No results	No results	Full match	-0.31	477.382	478.389	6.891	No matches found	No matches found	Multiple matches found	No matches found	DDA for preferred ion		[M+H]+1
		No results	No results	No results	No results		604.349	603.342	7.136	No matches found	No matches found	No matches found	No matches found	DDA for preferred ion		[M-H]-1
	C19 H47 N8 O5 P S	Full match	No results	No results	No results	-0.9	530.312	529.305	13.243	No matches found	No matches found	No matches found	No matches found	DDA for preferred ion		[M-H]-1
		No results	No results	No results	No results		148.933	149.94	1.455	No matches found	No matches found	No matches found	No matches found	No MS2		[M+H]+1
[Similar to: DL-4-Hydroxyphenyllactic acid; ΔMass: 68.0110 Da]	C9 H14 O8	Full match	Invalid mass	No results	No results	0.15	250.069	249.062	2.552	No matches found	No matches found	No matches found	No matches found	DDA for preferred ion		[M-H]-1
		No results	No results	No results	No results		411.552	412.559	2.995	No matches found	No matches found	No matches found	No matches found	DDA for preferred ion		[M+H]+1
	C3 H5 N8 O9 P3	Full match	No results	No results	No match	2.36	389.94	390.947	0.981	No matches found	No matches found	Single match found	No matches found	No MS2		[M+H]+1
	C23 H46 N O8 P	Full match	No results	No results	No results	0.42	495.296	496.304	6.052	No matches found	No matches found	No matches found	No matches found	DDA for preferred ion		[M+H]+1
	C15 H10 Cl N8 O12 P3 S2	Full match	No results	No results	No results	1.58	685.877	684.87	1.013	No matches found	No matches found	No matches found	No matches found	DDA for preferred ion		[M-H]-1
Arginylhistidine	C12 H21 N7 O3	No results	No results	Partial match	Full match	1.14	311.171	310.164	5.546	No matches found	No matches found	Multiple matches found	No matches found	DDA for preferred ion		[M-H]-1
	C8 H26 N6 O3 P2	Full match	No results	No match	No match	-1.39	316.154	317.161	7.374	No matches found	No matches found	Single match found	No matches found	No MS2		[M+H]+1
	C43 H57 N O2 P2	Full match	No results	No results	No results	-1.08	681.386	680.378	7.598	No matches found	No matches found	No matches found	No matches found	DDA for preferred ion	CH3COOH	[M-H]-1
	C32 H62 N O13 P	Full match	No results	No results	No results	1.13	699.397	698.39	7.598	No matches found	No matches found	No matches found	No matches found	DDA for preferred ion	CH3COOH	[M-H]-1
	C20 H41 N4 O8 P	Full match	No results	No results	No match	1.7	496.267	495.26	5.413	No matches found	No matches found	No matches found	Multiple matches found	DDA for other ion	Glucuronide	[M-H]-1
	C18 H31 N9 O S	Full match	No results	No results	No match	-1.37	421.237	422.244	6.019	No matches found	No matches found	No matches found	Multiple matches found	No MS2		[M+H]+1
	C4 H2 O5	Full match	No results	No results	No results	0.31	129.99	128.983	1.618	No matches found	No matches found	No matches found	No matches found	No MS2		[M-H]-1
7-(2-hydroxypropan-2-yl)-1,4a-dimethyl-1,2,3,4,4a,9,10,10a-octahydrophenanthrene-1-carboxylic acid	C20 H28 O3	No match	Invalid mass	No match	No match	-56958.6	298.193	299.201	5.628	No matches found	Multiple matches found	Multiple matches found	Single match found	DDA for preferred ion	H2C=CH2	[M+H]+1
	C26 H44 N6 O6	Full match	No results	No results	No results	-0.04	536.332	537.339	7.829	No matches found	No matches found	No matches found	No matches found	DDA for preferred ion		[M+H]+1
	C17 H34 N6 O S	Full match	No results	No match	No match	-1.71	370.251	371.258	5.063	No matches found	Multiple matches found	Multiple matches found	Multiple matches found	No MS2		[M+H]+1
dacisteine	C7 H11 N O4 S	No results	No results	Full match	No results	0.3	205.041	206.048	1.498	No matches found	No matches found	No matches found	No matches found	No MS2		[M+H]+1
	C16 H41 N7 S	Full match	No results	No match	No match	-1.56	363.314	364.321	6.232	No matches found	Multiple matches found	No matches found	No matches found	No MS2		[M+H]+1
Verubulin	C17 H17 N3 O	No results	No results	Full match	Full match	-0.18	279.137	280.144	7.517	No matches found	No matches found	Multiple matches found	No matches found	No MS2		[M+H]+1
	C42 H48 N6 O	Full match	No results	No results	No results	-0.72	652.388	653.396	6.173	No matches found	No matches found	No matches found	No matches found	No MS2		[M+H]+1
		No results	No results	No results	No results		300.634	301.641	7.31	No matches found	No matches found	No matches found	No matches found	No MS2		[M+H]+1
		No results	No results	No results	No results		429.812	430.819	0.988	No matches found	No matches found	No matches found	No matches found	No MS2		[M+H]+1
		No results	No results	No results	No results		189.119	190.127	1.077	No matches found	No matches found	No matches found	No matches found	No MS2		[M+H]+1
4-Hydroxycinnamoylmethane	C10 H10 O2	Full match	No results	Partial match	Full match	0.06	162.068	163.075	5.818	Multiple matches found	Multiple matches found	Multiple matches found	Multiple matches found	No MS2		[M+H]+1
	C21 H43 N O4	Full match	No results	No results	No results	-0.25	373.319	374.326	5.944	No matches found	No matches found	No matches found	No matches found	DDA for preferred ion		[M+H]+1
	C22 H39 O4 P3	Full match	No results	No results	No results	2.72	460.207	459.2	5.716	No matches found	No matches found	No matches found	No matches found	DDA for preferred ion		[M-H]-1
2-Dehydro-D-gluconate	C6 H10 O7	Full match	No results	Partial match	Full match	1.43	194.043	195.05	0.301	Multiple matches found	Single match found	Multiple matches found	No matches found	No MS2		[M+H]+1
		No results	No results	No results	No results		600.436	601.443	11.331	No matches found	No matches found	No matches found	No matches found	No MS2		[M+H]+1
	C4 H12 N O14 P	Full match	No results	No results	No results	1.44	329	327.993	0.919	No matches found	No matches found	No matches found	No matches found	DDA for preferred ion		[M-H]-1
11-amino-undecanoic acid	C11 H23 N O2	Full match	No results	Full match	Full match	0.36	201.173	202.18	3.722	No matches found	Single match found	No matches found	No matches found	No MS2		[M+H]+1
	C17 H34 O8	Full match	No results	No results	No results	0.43	366.226	389.215	4.852	No matches found	No matches found	No matches found	No matches found	No MS2		[M+Na]+1
	C34 H49 N2 O6 P	Full match	No results	No results	No results	1.12	612.334	613.341	3.801	No matches found	No matches found	No matches found	No matches found	DDA for preferred ion		[M+H]+1
NP-016596	C19 H30 O8	Full match	Full match	No results	Partial match	-0.56	386.194	385.186	4.479	No matches found	Single match found	Multiple matches found	Single match found	DDA for preferred ion		[M-H]-1
		No results	No results	No results	No results		116.952	117.959	0.186	No matches found	No matches found	No matches found	No matches found	No MS2		[M+H]+1
	C20 H44 N6 O4 S	Full match	No results	No match	No match	-1.31	464.314	465.321	6.258	Single match found	Multiple matches found	Multiple matches found	No matches found	DDA for preferred ion		[M+H]+1
	C30 H50 N5 O5 P	Full match	No results	No results	No results	-2.5	591.353	592.36	7.794	No matches found	No matches found	No matches found	No matches found	DDA for preferred ion		[M+H]+1
		No results	No results	No results	No results		135.902	134.895	7.304	No matches found	No matches found	No matches found	No matches found	No MS2		[M-H]-1
		No results	No results	No results	No results		546.292	547.299	7.036	No matches found	No matches found	No matches found	No matches found	No MS2		[M+H]+1
		No results	No results	No results	No results		130.922	131.93	0.268	No matches found	No matches found	No matches found	No matches found	No MS2		[M+H]+1
		No results	No results	No results	No results		216.541	217.549	0.866	No matches found	No matches found	No matches found	No matches found	No MS2		[M+H]+1
		No results	No results	No results	No results		227.768	226.761	1.431	No matches found	No matches found	No matches found	No matches found	No MS2		[M-H]-1
	C15 H35 N7 S2	Full match	No results	No results	No results	-0.95	377.239	378.246	5.798	No matches found	No matches found	No matches found	No matches found	DDA for preferred ion		[M+H]+1
Prupaside	C27 H36 O12	Full match	No results	No results	Full match	-0.32	552.221	551.213	5.44	No matches found	No matches found	Multiple matches found	No matches found	No MS2		[M-H]-1
	C11 H24 O8	Full match	No results	No results	No results	-1.45	284.147	285.154	1.562	No matches found	No matches found	No matches found	No matches found	DDA for preferred ion	CH3CH=CH2	[M+H]+1
		No results	No results	No results	No results		214.216	215.223	0.886	No matches found	No matches found	No matches found	No matches found	No MS2		[M+H]+1
		No results	No results	No results	No results		650.398	651.405	7.654	No matches found	No matches found	No matches found	No matches found	No MS2		[M+H]+1
		No results	No results	No results	No results		171.878	170.871	0.846	No matches found	No matches found	No matches found	No matches found	No MS2		[M-H]-1
		No results	No results	No results	No results		200.957	201.964	1.021	No matches found	No matches found	No matches found	No matches found	No MS2		[M+H]+1
	C5 H13 Cl N O17 P3 S2	Full match	No results	No results	No results	0.87	550.853	551.86	0.984	No matches found	No matches found	No matches found	No matches found	No MS2		[M+H]+1
11-keto Testosterone (CRM)	C19 H26 O3	No match	Invalid mass	No match	No match	152241	348.193	349.201	4.442	Multiple matches found	Multiple matches found	Multiple matches found	Multiple matches found	DDA for preferred ion		[M+H]+1
Tetradecanedioic acid	C14 H26 O4	Full match	Full match	Not the top hit	Full match	0.07	258.183	257.176	5.472	Single match found	Multiple matches found	Multiple matches found	Multiple matches found	DDA for preferred ion		[M-H]-1
		No results	No results	No results	No results		236.102	237.11	4.749	No matches found	No matches found	No matches found	No matches found	No MS2		[M+H]+1
N-(16,16-dimethy-5Z,8Z,11Z,14Z-docosatetraenoyl)-ethanolamine	C26 H45 N O2	Full match	No results	No results	Full match	-0.27	403.345	404.352	5.238	No matches found	Multiple matches found	No matches found	No matches found	DDA for preferred ion		[M+H]+1
	C13 H31 N6 O2 P S2	Full match	No results	No results	No results	0.68	398.169	399.176	1.749	No matches found	No matches found	No matches found	No matches found	No MS2		[M+H]+1
		No results	No results	No results	No results		258.624	259.631	7.513	No matches found	No matches found	No matches found	No matches found	DDA for preferred ion		[M+H]+1
MGTS(16:0/0:0)	C26 H51 N O6	Full match	Invalid mass	No results	Full match	-0.45	473.371	472.364	6.974	No matches found	Single match found	No matches found	No matches found	DDA for preferred ion		[M-H]-1
	C9 H9 N8 O4 P3 S2	Full match	No results	No results	No match	0.86	449.94	448.933	10.891	No matches found	No matches found	Single match found	No matches found	DDA for preferred ion		[M-H]-1
	C28 H53 N S2	Full match	No results	No results	No match	-1.11	467.361	468.369	7.426	No matches found	No matches found	Multiple matches found	Single match found	No MS2		[M+H]+1
		No results	No results	No results	No results		108.508	109.515	0.201	No matches found	No matches found	No matches found	No matches found	No MS2		[M+H]+1
	C8 H6 N3 P	Full match	No results	No results	No results	1.17	175.03	176.037	2.978	No matches found	No matches found	No matches found	No matches found	No MS2		[M+H]+1
	C22 H39 N9 O4 S	Full match	No results	No match	No match	0.88	525.285	524.278	7.451	No matches found	Multiple matches found	Multiple matches found	Single match found	DDA for preferred ion		[M-H]-1
	C35 H52 O11	Full match	No results	No results	No results	0.38	648.351	647.344	5.234	No matches found	No matches found	No matches found	No matches found	No MS2		[M-H]-1
		No results	No results	No results	No results		260.015	261.022	0.953	No matches found	No matches found	No matches found	No matches found	No MS2		[M+H]+1
	C12 H26 N6 O S	Full match	No results	No match	No match	-1.86	302.188	303.196	4.865	Multiple matches found	Multiple matches found	Multiple matches found	Multiple matches found	DDA for preferred ion		[M+H]+1
		No results	No results	No results	No results		554.403	577.392	7.659	No matches found	No matches found	No matches found	No matches found	No MS2		[M+Na]+1
NP-017176	C27 H40 O5	No match	Invalid mass	No results	No results	-5.17	444.285	445.293	8.535	No matches found	No matches found	No matches found	No matches found	DDA for preferred ion		[M+H]+1
		No results	No results	No results	No results		223.837	222.83	1.522	No matches found	No matches found	No matches found	No matches found	No MS2		[M-H]-1
		No results	No results	No results	No results		391.632	392.64	1.26	No matches found	No matches found	No matches found	No matches found	No MS2		[M+H]+1
		No results	No results	No results	No results		280.046	279.039	1.347	No matches found	No matches found	No matches found	No matches found	No MS2		[M-H]-1
Norbuprenorphine	C25 H35 N O4	Full match	No results	Full match	Full match	-1.04	413.256	412.249	8.938	No matches found	No matches found	Multiple matches found	Multiple matches found	No MS2		[M-H]-1
		No results	No results	No results	No results		287.192	288.199	7.011	No matches found	No matches found	No matches found	No matches found	DDA for preferred ion	NH3	[M+H]+1
	C22 H51 N4 O7 P	Full match	No results	No results	No match	1.8	514.35	513.343	4.533	No matches found	No matches found	Single match found	No matches found	DDA for preferred ion		[M-H]-1
	C29 H68 N9 O5 P	Full match	No results	No results	No results	-0.39	653.508	654.515	5.474	No matches found	No matches found	No matches found	No matches found	No MS2		[M+H]+1
Symmetricdimethylarginine	C8 H18 N4 O2	Full match	Invalid mass	Partial match	Full match	-0.11	202.143	203.15	1.013	Single match found	No matches found	Multiple matches found	No matches found	DDA for preferred ion		[M+H]+1
KPH	C17 H28 N6 O4	No match	Invalid mass	No match	No match	6.23	380.22	379.212	4.597	No matches found	Single match found	Multiple matches found	Multiple matches found	DDA for preferred ion		[M-H]-1
(2E)-octenoylcarnitine	C15 H27 N O4	Full match	No results	Partial match	Full match	-0.26	285.194	286.201	6.211	No matches found	Multiple matches found	Multiple matches found	No matches found	DDA for other ion		[M+H]+1
		No results	No results	No results	No results		555.288	556.295	7.08	No matches found	No matches found	No matches found	No matches found	No MS2		[M+H]+1
(9Z_15Z)-(13S)-12_13-Epoxyoctadeca-9_11_15-trienoicacid	C18 H28 O3	Full match	No results	Partial match	Full match	0.04	292.204	291.197	7.579	Multiple matches found	Multiple matches found	Multiple matches found	Multiple matches found	DDA for preferred ion		[M-H]-1
Methylglyoxal-bis-guanylhydrazone	C5 H10 N6 O	Full match	No results	No results	Full match	-0.35	170.092	171.099	2.324	No matches found	No matches found	Single match found	No matches found	No MS2		[M+H]+1
Zalcitabine	C9 H13 N3 O3	No results	No results	Partial match	Full match	-0.02	211.096	212.103	0.88	No matches found	No matches found	Multiple matches found	No matches found	No MS2		[M+H]+1
	C16 H28 O4 S	Full match	No results	No results	No results	0.51	316.171	339.16	5.206	No matches found	No matches found	No matches found	No matches found	DDA for other ion		[M+Na]+1
	C17 H27 N4 O2 P S2	Full match	No results	No match	No match	-0.12	414.131	413.124	5.179	No matches found	Multiple matches found	Multiple matches found	Multiple matches found	No MS2		[M-H]-1
(2R,3R,4R)-2-Amino-4-hydroxy-3-methylpentanoic acid	C6 H13 N O3	Full match	Invalid mass	Not the top hit	Full match	-0.1	147.09	146.082	1.009	No matches found	Single match found	Multiple matches found	No matches found	DDA for preferred ion		[M-H]-1
	C27 H44 O11	Full match	No results	No results	No results	-0.14	544.288	543.281	4.368	No matches found	No matches found	No matches found	No matches found	DDA for preferred ion		[M-H]-1
Glycyl-Lysine	C8 H17 N3 O3	Full match	No results	Partial match	Full match	0.15	203.127	202.12	0.875	No matches found	No matches found	Multiple matches found	No matches found	No MS2		[M-H]-1
	C22 H47 N O3	Full match	No results	No results	No results	-0.26	373.356	374.363	6.828	No matches found	No matches found	No matches found	No matches found	DDA for preferred ion		[M+H]+1
		No results	No results	No results	No results		523.236	524.243	5.285	No matches found	No matches found	No matches found	No matches found	DDA for preferred ion		[M+H]+1
		No results	No results	No results	No results		434.944	435.951	0.964	No matches found	No matches found	No matches found	No matches found	No MS2		[M+H]+1
Fleroxacin N-oxide	C17 H18 F3 N3 O4	No results	No results	No match	Full match	-1.15	385.125	384.117	1.029	No matches found	No matches found	Multiple matches found	No matches found	No MS2		[M-H]-1
	C16 H37 N4 O5 P S2	Full match	No results	No results	No results	0.34	460.194	459.187	4.687	No matches found	No matches found	No matches found	No matches found	DDA for preferred ion	Glucuronide	[M-H]-1
		No results	No results	No results	No results		619.964	620.972	1.573	No matches found	No matches found	No matches found	No matches found	No MS2		[M+H]+1
8_11_14-Eicosatrienoicacid	C20 H34 O2	Full match	No results	Partial match	Full match	-0.04	306.256	305.249	9.317	Multiple matches found	Multiple matches found	Multiple matches found	Multiple matches found	No MS2		[M-H]-1
	C5 H15 N2 O6 P	Full match	No results	No match	No results	0.35	230.067	229.06	0.984	No matches found	No matches found	No matches found	No matches found	No MS2		[M-H]-1
Glycochenodeoxycholate7-sulfate	C26 H43 N O8 S	Full match	No results	Partial match	Full match	0.29	529.271	528.264	4.881	Single match found	Multiple matches found	Multiple matches found	No matches found	DDA for preferred ion		[M-H]-1
Methyl 6,7-dimethoxy-4-ethyl-beta-carboline-3-carboxylate	C17 H18 N2 O4	No results	No results	No results	Full match	0.16	314.127	313.119	5.154	No matches found	No matches found	Multiple matches found	No matches found	DDA for preferred ion	CH3COOH;H2O;Pentose	[M-H]-1
		No results	No results	No results	No results		563.299	564.306	6.843	No matches found	No matches found	No matches found	No matches found	No MS2		[M+H]+1
N-Decanoylglycine	C12 H23 N O3	Full match	No results	Partial match	Full match	-0.19	229.168	230.175	5.634	No matches found	No matches found	Multiple matches found	No matches found	No MS2		[M+H]+1
Bicyclo prostaglandin E2	C20 H30 O4	No results	Full match	Not the top hit	Full match	-0.05	334.214	335.222	4.538	Multiple matches found	Multiple matches found	Multiple matches found	Multiple matches found	DDA for other ion	H2O	[M+H]+1
NP-008521	C14 H18 N2 O2	No match	Invalid mass	No match	No match	89317.4	268.121	269.128	6.079	Single match found	No matches found	Multiple matches found	Multiple matches found	DDA for preferred ion	C2H6;CH3	[M+H]+1
N-(3-hydroxy-decanoyl)-homoserine lactone	C14 H25 N O4	Full match	No results	No results	Full match	-0.37	271.178	270.171	6.031	No matches found	Single match found	Multiple matches found	No matches found	No MS2		[M-H]-1
		No results	No results	No results	No results		123.086	124.093	0.873	No matches found	No matches found	No matches found	No matches found	DDA for preferred ion		[M+H]+1
	C39 H58 O2 P2	Full match	No results	No results	No results	-1.37	620.39	621.398	8.446	No matches found	No matches found	No matches found	No matches found	No MS2		[M+H]+1
	C8 H25 N8 O3 P	Full match	No results	No results	No results	-1.37	312.178	313.186	6.581	No matches found	No matches found	No matches found	No matches found	No MS2		[M+H]+1
	C20 H40 N10 O S2	Full match	No results	No results	No results	-0.91	500.282	501.29	6.02	No matches found	No matches found	No matches found	No matches found	No MS2		[M+H]+1
	C23 H48 N6 S2	Full match	No results	No results	No results	-0.62	472.338	473.345	8.407	No matches found	No matches found	No matches found	No matches found	DDA for preferred ion		[M+H]+1
	C28 H52 N O2 P3 S	Full match	No results	No results	No results	-1.05	559.293	560.3	6.168	No matches found	No matches found	No matches found	No matches found	No MS2		[M+H]+1
1_3_5-trimethoxybenzene	C9 H12 O3	Full match	No results	Partial match	Full match	0.05	168.079	169.086	4.608	Single match found	Single match found	Multiple matches found	Multiple matches found	No MS2		[M+H]+1
		No results	No results	No results	No results		300.277	301.285	7.465	No matches found	No matches found	No matches found	No matches found	DDA for preferred ion	H2O	[M+H]+1
	C14 H16 S	Full match	No results	No results	No match	-0.67	216.097	217.104	1.351	No matches found	No matches found	Single match found	No matches found	No MS2		[M+H]+1
	C16 H14 O7 P2	Full match	No results	No results	No results	1.42	380.022	379.015	1.497	No matches found	No matches found	No matches found	No matches found	DDA for preferred ion		[M-H]-1
		No results	No results	No results	No results		409.34	410.347	8.025	No matches found	No matches found	No matches found	No matches found	DDA for preferred ion	NH3	[M+H]+1
16(R)-HETE	C20 H32 O3	No match	Invalid mass	No match	No match	-56241.9	302.225	303.232	7.737	Multiple matches found	Multiple matches found	Multiple matches found	Multiple matches found	DDA for preferred ion		[M+H]+1
	C6 H14 N10 O9	Full match	No results	No results	No results	-1.95	370.094	371.101	8.889	No matches found	No matches found	No matches found	No matches found	No MS2		[M+H]+1
Antarlide F	C33 H44 O6	No results	No results	No results	Full match	-1.52	536.313	537.32	6.459	No matches found	No matches found	No matches found	Multiple matches found	No MS2		[M+H]+1
		No results	No results	No results	No results		541.889	542.896	0.979	No matches found	No matches found	No matches found	No matches found	No MS2		[M+H]+1
		No results	No results	No results	No results		173.946	174.953	1.611	No matches found	No matches found	No matches found	No matches found	No MS2		[M+H]+1
		No results	No results	No results	No results		565.876	564.869	1.015	No matches found	No matches found	No matches found	No matches found	No MS2		[M-H]-1
		No results	No results	No results	No results		709.646	710.654	0.988	No matches found	No matches found	No matches found	No matches found	No MS2		[M+H]+1
Heptanoylcarnitine	C14 H27 N O4	Full match	No results	Full match	Full match	0.14	273.194	274.201	6.11	No matches found	Single match found	Multiple matches found	No matches found	DDA for preferred ion		[M+H]+1
catechin 3-tetradecanoate	C29 H40 O7	No results	No results	No results	Full match	0.85	500.278	501.285	5.402	No matches found	Single match found	No matches found	Multiple matches found	No MS2		[M+H]+1
		No results	No results	No results	No results		526.373	525.365	7.501	No matches found	No matches found	No matches found	No matches found	DDA for preferred ion		[M-H]-1
NP-019748	C30 H48 O5	Not the top hit	Full match	Full match	Not the top hit	-0.17	488.35	487.343	5.883	No matches found	Multiple matches found	Multiple matches found	Multiple matches found	DDA for preferred ion		[M-H]-1
		No results	No results	No results	No results		250.153	251.161	0.855	No matches found	No matches found	No matches found	No matches found	No MS2		[M+H]+1
Gallicynoic acid A	C14 H22 O4	No results	No results	No results	Full match	-0.21	254.152	255.159	6.585	No matches found	Single match found	Single match found	Multiple matches found	No MS2		[M+H]+1
	C22 H53 N8 O3 P	Full match	No results	No results	No results	-0.71	508.397	509.404	8.463	No matches found	No matches found	No matches found	No matches found	DDA for other ion		[M+H]+1
	C10 H6 S	Full match	No results	No results	No results	-0.48	158.019	157.012	7.448	No matches found	No matches found	No matches found	No matches found	DDA for preferred ion		[M-H]-1
	C35 H70 N2 O2 P2 S	Full match	No results	No results	No results	-0.78	644.463	645.47	11.232	No matches found	No matches found	No matches found	No matches found	No MS2		[M+H]+1
(±)9-HpODE	C18 H32 O4	Full match	Full match	Not the top hit	Full match	0.01	312.23	311.223	6.235	Multiple matches found	Multiple matches found	Multiple matches found	Multiple matches found	DDA for preferred ion	C2H5OH;H2O	[M-H]-1
(5Z,8Z)-3-hydroxytetradecadienoylcarnitine	C21 H37 N O5	Full match	No results	Partial match	Full match	-1.29	383.267	382.259	8.659	No matches found	Single match found	Multiple matches found	Single match found	No MS2		[M-H]-1
		No results	No results	No results	No results		278.137	277.129	4.45	No matches found	No matches found	No matches found	No matches found	DDA for preferred ion		[M-H]-1
	C4 H11 N4 O4 P3	Full match	No results	No match	No results	0.82	272	270.992	0.873	No matches found	No matches found	No matches found	No matches found	DDA for preferred ion		[M-H]-1
1,3,5-Hexatriene	C6 H8	Full match	No results	No results	Full match	0.38	80.0626	81.0699	1.24	No matches found	No matches found	Single match found	No matches found	No MS2		[M+H]+1
Pipecolic acid	C6 H11 N O2	Full match	Full match	Not the top hit	Full match	0.05	129.079	130.086	1.578	Multiple matches found	No matches found	Multiple matches found	Multiple matches found	DDA for preferred ion	C2H5OH;C4H8;CH3COOH;CO2;H2C=CH2	[M+H]+1
I(-)	H I	No results	No results	Full match	Full match	0.27	127.912	126.905	1.564	No matches found	No matches found	Single match found	No matches found	No MS2		[M-H]-1
	C24 H44 Cl N O2	Full match	No results	No results	No match	-0.71	413.306	412.298	6.549	No matches found	No matches found	Single match found	No matches found	No MS2		[M-H]-1
	C18 H38 O7	Full match	No results	No results	No match	0.23	366.262	367.269	5.163	No matches found	No matches found	Single match found	No matches found	DDA for preferred ion		[M+H]+1
8-Amino-7-oxononanoate	C9 H17 N O3	Full match	No results	Partial match	Full match	0.07	187.121	188.128	4.203	Single match found	Multiple matches found	Multiple matches found	No matches found	No MS2		[M+H]+1
Gallicynoic acid H	C16 H28 O4	Full match	No results	Partial match	Full match	-0.04	284.199	285.206	7.275	No matches found	Multiple matches found	Multiple matches found	Multiple matches found	DDA for preferred ion		[M+H]+1
		No results	No results	No results	No results		331.103	330.096	1.408	No matches found	No matches found	No matches found	No matches found	No MS2		[M-H]-1
11-nitro-1-undecene	C11 H21 N O2	Full match	No results	Full match	Full match	0.03	199.157	200.164	5.164	No matches found	No matches found	Single match found	Single match found	No MS2		[M+H]+1
β-Muricholic acid	C24 H40 O5	No match	Invalid mass	No results	No match	112678	454.293	453.285	5.905	No matches found	Single match found	Multiple matches found	Multiple matches found	DDA for preferred ion	CO	[M-H]-1
	C36 H64 N O2 P3	Full match	No results	No results	No results	-0.22	635.415	636.422	8.584	No matches found	No matches found	No matches found	No matches found	No MS2		[M+H]+1
NP-020583	C30 H52 O6	Full match	Full match	Partial match	Partial match	-0.28	508.376	507.369	7.803	No matches found	Single match found	Single match found	Single match found	DDA for preferred ion		[M-H]-1
[Similar to: Cannabichromevarin; ΔMass: 256.1298 Da]	C32 H46 O7	Full match	Invalid mass	No results	No results	-2.42	542.323	541.316	8.212	No matches found	No matches found	No matches found	No matches found	DDA for preferred ion		[M-H]-1
Sphingofungin B	C20 H39 N O6	Full match	No results	No results	Full match	-0.92	389.277	390.285	6.566	No matches found	Single match found	No matches found	Single match found	No MS2		[M+H]+1
Urocanic acid	C6 H6 N2 O2	Full match	Full match	Partial match	Full match	-0.47	138.043	139.05	9.354	Multiple matches found	No matches found	Multiple matches found	Single match found	DDA for preferred ion	H2O	[M+H]+1
(13Z,16Z)-Tetracosa-13,16-dienoylcarnitine	C31 H57 N O4	Full match	No results	No results	Full match	-0.42	507.429	508.436	7.572	No matches found	No matches found	Single match found	No matches found	No MS2		[M+H]+1
		No results	No results	No results	No results		679.357	680.364	5.418	No matches found	No matches found	No matches found	No matches found	No MS2		[M+H]+1
		No results	No results	No results	No results		104.512	105.52	0.27	No matches found	No matches found	No matches found	No matches found	No MS2		[M+H]+1
		No results	No results	No results	No results		596.352	597.359	7.529	No matches found	No matches found	No matches found	No matches found	DDA for preferred ion		[M+H]+1
		No results	No results	No results	No results		284.657	285.664	5.712	No matches found	No matches found	No matches found	No matches found	DDA for preferred ion		[M+H]+1
		No results	No results	No results	No results		670.487	693.476	8.394	No matches found	No matches found	No matches found	No matches found	No MS2		[M+Na]+1
N,N-diethyl-3-hydroxybut-2-enamide	C8 H15 N O2	Full match	No results	Partial match	Full match	0.21	157.11	158.118	3.68	No matches found	Single match found	Multiple matches found	Single match found	No MS2		[M+H]+1
		No results	No results	No results	No results		465.257	466.264	7.857	No matches found	No matches found	No matches found	No matches found	No MS2		[M+H]+1
	C11 H22 N6 O S2	Full match	No results	No results	No results	-1.52	318.129	319.136	1.495	No matches found	No matches found	No matches found	No matches found	DDA for preferred ion		[M+H]+1
		No results	No results	No results	No results		704.704	705.711	0.983	No matches found	No matches found	No matches found	No matches found	No MS2		[M+H]+1
	C37 H56 O3 P2	Full match	No results	No results	No match	2.04	610.372	609.364	6.599	No matches found	Multiple matches found	No matches found	Multiple matches found	No MS2		[M-H]-1
10-oxo-nonadecanoic acid	C19 H36 O3	Full match	No results	No results	Full match	-0.23	312.266	313.274	12.901	No matches found	Multiple matches found	No matches found	No matches found	DDA for preferred ion	Fatty_Acid_16:0;Fatty_Acid_16:1	[M+H]+1
	C7 H2 N4 O4	Full match	No results	No results	No results	0.47	206.008	207.015	2.003	No matches found	No matches found	No matches found	No matches found	No MS2		[M+H]+1
Heptanoylcarnitine	C14 H27 N O4	Full match	No results	Full match	Full match	0.02	273.194	272.187	6.335	No matches found	Single match found	Multiple matches found	No matches found	DDA for preferred ion		[M-H]-1
(-)-Menthylacetate	C12 H22 O2	No results	No results	Partial match	Full match	-0.61	198.162	199.169	7.088	Single match found	Multiple matches found	Multiple matches found	Multiple matches found	No MS2		[M+H]+1
	C16 H36 N4 O6 P2	Full match	No results	No results	No match	0.44	442.211	443.218	6.542	No matches found	No matches found	No matches found	Single match found	DDA for preferred ion		[M+H]+1
		No results	No results	No results	No results		703.768	702.76	0.977	No matches found	No matches found	No matches found	No matches found	No MS2		[M-H]-1
	C31 H60 N O12 P	Full match	No results	No results	No results	0.66	669.386	668.378	7.879	No matches found	No matches found	No matches found	No matches found	DDA for preferred ion		[M-H]-1
Alliin	C6 H11 N O3 S	No results	No results	Partial match	Full match	0.18	177.046	178.053	1.52	Multiple matches found	No matches found	Multiple matches found	No matches found	No MS2		[M+H]+1
	C16 H34 N8 O3 S	Full match	No results	No results	No results	-1.04	418.247	419.254	5.038	No matches found	No matches found	No matches found	No matches found	DDA for preferred ion		[M+H]+1
		No results	No results	No results	No results		474.317	475.325	7.292	No matches found	No matches found	No matches found	No matches found	No MS2		[M+H]+1
9_12-Dioxododecanoicacid	C12 H20 O4	Full match	Invalid mass	Partial match	Full match	0.04	228.136	227.129	5.643	Multiple matches found	Multiple matches found	Multiple matches found	Multiple matches found	DDA for preferred ion	CO2	[M-H]-1
3-Oxo-5beta-cholanate	C24 H38 O3	Full match	No results	Partial match	Full match	-0.57	374.282	357.278	6.568	Single match found	Multiple matches found	Multiple matches found	Multiple matches found	No MS2		[M+H-H2O]+1
		No results	No results	No results	No results		329.173	330.18	7.613	No matches found	No matches found	No matches found	No matches found	No MS2		[M+H]+1
Tetraethylene glycol monododecyl ether	C20 H42 O5	Full match	No results	No results	Full match	-0.04	362.303	363.311	8.438	No matches found	No matches found	Single match found	No matches found	DDA for preferred ion		[M+H]+1
		No results	No results	No results	No results		787.667	788.674	0.982	No matches found	No matches found	No matches found	No matches found	No MS2		[M+H]+1
(24S)-Cholest-5-ene-3beta_7alpha_24-triol	C27 H46 O3	No results	No results	Partial match	Full match	0.52	418.345	419.352	6.824	Multiple matches found	Multiple matches found	Multiple matches found	No matches found	No MS2		[M+H]+1
		No results	No results	No results	No results		114.55	115.557	0.868	No matches found	No matches found	No matches found	No matches found	No MS2		[M+H]+1
	C16 H35 N4 O6 P	Full match	No results	No match	No match	1.68	410.23	409.223	3.7	No matches found	Multiple matches found	Multiple matches found	Multiple matches found	No MS2		[M-H]-1
2-Oxooctadecanoicacid	C18 H34 O3	Full match	No results	Partial match	Full match	-0.24	298.251	297.243	9.114	Single match found	Multiple matches found	Multiple matches found	Multiple matches found	DDA for preferred ion		[M-H]-1
		No results	No results	No results	No results		130.922	131.93	1.465	No matches found	No matches found	No matches found	No matches found	No MS2		[M+H]+1
1-Ethylpiperidine	C7 H15 N	Full match	No results	No results	Full match	-0.73	113.12	114.128	2.058	No matches found	No matches found	Multiple matches found	No matches found	No MS2		[M+H]+1
NP-020647	C21 H30 O7	No match	Invalid mass	No results	No match	-101457	354.205	355.212	7.113	No matches found	Single match found	No matches found	Multiple matches found	DDA for other ion		[M+H]+1
		No results	No results	No results	No results		209.007	207.999	1.023	No matches found	No matches found	No matches found	No matches found	No MS2		[M-H]-1
Bastaxanthol B	C40 H50 O5	No results	No results	No results	Full match	0.81	610.366	611.374	7.556	No matches found	Single match found	No matches found	No matches found	No MS2		[M+H]+1
	C14 H10 N3 O2 P	Full match	No results	No results	No results	-0.84	283.051	284.058	4.488	No matches found	No matches found	No matches found	No matches found	No MS2		[M+H]+1
CYCLURON	C11 H22 N2 O	No results	No results	Full match	No results	-0.08	198.173	199.18	6.298	No matches found	No matches found	No matches found	No matches found	No MS2		[M+H]+1
(2R,3R,4S,5S,6R)-2-[(3Z)-hex-3-en-1-yloxy]-6-(hydroxymethyl)oxane-3,4,5-triol	C12 H22 O6	No match	Invalid mass	No results	No results	83855.6	284.124	285.131	4.228	No matches found	No matches found	No matches found	No matches found	DDA for preferred ion		[M+H]+1
O-Propanoylcarnitine	C10 H19 N O4	No results	No results	Partial match	Full match	0.29	217.131	216.124	3.165	Multiple matches found	Multiple matches found	Single match found	Multiple matches found	No MS2		[M-H]-1
	C18 H27 N8 O4 P	Full match	No results	No results	No match	-0.9	450.189	449.181	5.037	No matches found	Single match found	No matches found	Multiple matches found	DDA for preferred ion	Glucuronide	[M-H]-1
	C10 H15 N O5	Full match	No results	No results	No results	-0.04	229.095	228.088	2.026	No matches found	No matches found	No matches found	No matches found	No MS2		[M-H]-1
		No results	No results	No results	No results		727.784	728.791	0.945	No matches found	No matches found	No matches found	No matches found	No MS2		[M+H]+1
	C16 H31 N O3 S	Full match	No results	No results	No results	-0.03	317.202	318.21	4.407	No matches found	No matches found	No matches found	No matches found	DDA for preferred ion		[M+H]+1
	C44 H82 N2 O5	Full match	No results	No results	No results	0.39	718.623	717.615	10.71	No matches found	No matches found	No matches found	No matches found	DDA for preferred ion		[M-H]-1
		No results	No results	No results	No results		650.435	651.442	8.69	No matches found	No matches found	No matches found	No matches found	No MS2		[M+H]+1
		No results	No results	No results	No results		301.208	302.215	7.562	No matches found	No matches found	No matches found	No matches found	DDA for preferred ion		[M+H]+1
	C26 H52 N9 O5 P	Full match	No results	No results	No match	-0.99	601.382	602.39	6.339	No matches found	No matches found	No matches found	Single match found	No MS2		[M+H]+1
6-Amino-1-naphthalenesulfonamide	C10 H10 N2 O2 S	No results	No results	No results	Full match	1.85	222.047	223.054	0.909	No matches found	No matches found	Multiple matches found	No matches found	No MS2		[M+H]+1
		No results	No results	No results	No results		251.966	252.973	0.261	No matches found	No matches found	No matches found	No matches found	DDA for preferred ion		[M+H]+1
		No results	No results	No results	No results		444.175	445.182	1.391	No matches found	No matches found	No matches found	No matches found	DDA for preferred ion	Hexose	[M+H]+1
		No results	No results	No results	No results		586.893	587.9	0.968	No matches found	No matches found	No matches found	No matches found	No MS2		[M+H]+1
		No results	No results	No results	No results		324.583	325.59	0.887	No matches found	No matches found	No matches found	No matches found	No MS2		[M+H]+1
		No results	No results	No results	No results		132.554	133.561	0.873	No matches found	No matches found	No matches found	No matches found	No MS2		[M+H]+1
O-Propanoylcarnitine	C10 H19 N O4	Full match	No results	Partial match	Full match	0.16	217.131	216.124	2.172	Multiple matches found	Multiple matches found	Single match found	Multiple matches found	No MS2		[M-H]-1
1,3-Octadiene	C8 H14	Full match	No results	Not the top hit	Full match	-1.39	110.109	111.117	8.577	No matches found	No matches found	Multiple matches found	Single match found	DDA for preferred ion	C4H8;CH3CH=CH2;H2C=CH2	[M+H]+1
		No results	No results	No results	No results		502.497	503.504	0.843	No matches found	No matches found	No matches found	No matches found	No MS2		[M+H]+1
NP-022389	C26 H40 O8	No match	Invalid mass	No results	No results	95789.7	526.277	525.27	5.279	No matches found	No matches found	No matches found	No matches found	DDA for preferred ion		[M-H]-1
		No results	No results	No results	No results		564.318	563.311	7.516	No matches found	No matches found	No matches found	No matches found	No MS2		[M-H]-1
Urocanic acid	C6 H6 N2 O2	Full match	Full match	Partial match	Full match	0.13	138.043	137.036	6.29	Multiple matches found	No matches found	Multiple matches found	Single match found	DDA for preferred ion	CO2	[M-H]-1
	C16 H41 N10 O2 P S	Full match	No results	No match	No match	0.93	468.288	469.295	5.932	No matches found	No matches found	Multiple matches found	Multiple matches found	No MS2		[M+H]+1
	C22 H25 N7 O	Full match	No results	No results	No results	0.56	403.212	387.193	6.79	No matches found	No matches found	No matches found	No matches found	No MS2		[M+H-NH3]+1
	C4 H5 Cl N4 O P2 S3	Full match	No results	No results	No results	2.25	317.88	318.887	0.258	No matches found	No matches found	No matches found	No matches found	No MS2		[M+H]+1
		No results	No results	No results	No results		297.132	298.14	6.025	No matches found	No matches found	No matches found	No matches found	DDA for preferred ion		[M+H]+1
Ethyl(R)-3-hydroxyhexanoate	C8 H16 O3	Full match	No results	Partial match	Full match	0.21	160.11	159.103	5.305	Multiple matches found	Multiple matches found	Multiple matches found	No matches found	DDA for preferred ion		[M-H]-1
	C19 H4 N2 O13 P2 S	Full match	No results	No results	No results	-1.8	561.89	560.883	0.897	No matches found	No matches found	No matches found	No matches found	No MS2		[M-H]-1
		No results	No results	No results	No results		113.957	114.964	0.289	No matches found	No matches found	No matches found	No matches found	No MS2		[M+H]+1
		No results	No results	No results	No results		661.89	662.897	0.971	No matches found	No matches found	No matches found	No matches found	No MS2		[M+H]+1
(9Z)-(13S)-12_13-Epoxyoctadeca-9_11-dienoicacid	C18 H30 O3	Full match	No results	Partial match	Full match	-0.27	294.219	295.227	6.664	Multiple matches found	Multiple matches found	Multiple matches found	Multiple matches found	No MS2		[M+H]+1
		No results	No results	No results	No results		711.731	744.765	0.943	No matches found	No matches found	No matches found	No matches found	DDA for other ion		[M+H+MeOH]+1
		No results	No results	No results	No results		232.979	233.987	0.981	No matches found	No matches found	No matches found	No matches found	No MS2		[M+H]+1
	C29 H67 N10 O2 P3 S	Full match	No results	No results	No results	-1.55	712.437	713.444	7.743	No matches found	No matches found	No matches found	No matches found	DDA for preferred ion		[M+H]+1
Myristamide	C14 H29 N O	Full match	No results	Full match	Full match	0	227.225	228.232	3.361	No matches found	Multiple matches found	No matches found	No matches found	No MS2		[M+H]+1
N-Butyryl-L-homoserinelactone	C8 H13 N O3	Full match	No results	Partial match	Full match	-0.23	171.089	172.097	1.363	Single match found	Single match found	Multiple matches found	Multiple matches found	No MS2		[M+H]+1
	C18 H33 N O4 S	Full match	No results	No results	No results	0.42	359.213	360.22	4.759	No matches found	No matches found	No matches found	No matches found	DDA for preferred ion	NH3	[M+H]+1
	C18 H26 N6 O6	Full match	No results	No results	No results	0.09	422.191	421.184	6.413	No matches found	No matches found	No matches found	No matches found	DDA for preferred ion		[M-H]-1
	C24 H39 N3 O8 S	Full match	No results	No results	No results	0.28	529.246	530.253	5.537	No matches found	No matches found	No matches found	No matches found	DDA for preferred ion	Pyroglutamic Acid	[M+H]+1
		No results	No results	No results	No results		127.002	125.995	1.409	No matches found	No matches found	No matches found	No matches found	No MS2		[M-H]-1
	C23 H46 N2 O3	Full match	No results	No results	No results	-0.75	398.351	443.349	9.366	No matches found	No matches found	No matches found	No matches found	No MS2		[M+FA-H]-1
24a,24b-epoxy-23-tetradehydro-24a,24b-dihomo-1alpha,25-dihydroxyvitamin D3	C29 H42 O4	Full match	No results	Partial match	Full match	-0.02	454.308	455.316	6.404	No matches found	Multiple matches found	Multiple matches found	Multiple matches found	No MS2		[M+H]+1
	C18 H41 N4 O5 P	Full match	No results	No match	No match	2.16	424.282	423.275	5.227	No matches found	Multiple matches found	Multiple matches found	Multiple matches found	DDA for preferred ion	C4H10;H2O	[M-H]-1
	C19 H46 N5 O8 P3	Full match	No results	No results	No results	2.21	565.257	566.264	5.127	No matches found	No matches found	No matches found	No matches found	No MS2		[M+H]+1
Isononadecasphinganine	C19 H41 N O2	Full match	No results	No results	Full match	0.36	315.314	316.321	5.938	No matches found	Single match found	No matches found	No matches found	No MS2		[M+H]+1
5-Methoxyindoleacetate	C11 H11 N O3	Full match	No results	Partial match	Full match	-0.02	205.074	204.067	4.449	Multiple matches found	No matches found	Multiple matches found	Multiple matches found	No MS2		[M-H]-1
		No results	No results	No results	No results		422.192	423.199	5.819	No matches found	No matches found	No matches found	No matches found	DDA for preferred ion		[M+H]+1
	C20 H32 N10 O3	Full match	No results	No results	No results	-1.31	460.265	461.273	5.642	No matches found	No matches found	No matches found	No matches found	No MS2		[M+H]+1
albaflavenone	C15 H22 O	No results	No results	Not the top hit	Full match	-0.92	218.167	219.174	7.033	Multiple matches found	Multiple matches found	Multiple matches found	Multiple matches found	No MS2		[M+H]+1
12-amino-dodecanoic acid	C12 H25 N O2	No results	No results	No results	Full match	-0.04	215.189	216.196	1.855	No matches found	Single match found	No matches found	No matches found	No MS2		[M+H]+1
[Similar to: NP-020353; ΔMass: 85.0162 Da]	C18 H34 N5 O6 P	Full match	Invalid mass	No results	No match	1.89	447.226	446.218	5.369	No matches found	Multiple matches found	No matches found	No matches found	DDA for preferred ion		[M-H]-1
Scopolamine	C17 H21 N O4	No match	Invalid mass	No results	No match	11.31	303.15	304.158	4.588	No matches found	No matches found	Single match found	No matches found	DDA for preferred ion		[M+H]+1
N-octanoyl-homoserine lactone	C12 H21 N O3	Full match	No results	Full match	Full match	-0.12	227.152	228.159	5.315	No matches found	Single match found	Single match found	Multiple matches found	No MS2		[M+H]+1
	C21 H47 N4 O5 P S	Full match	No results	No results	No results	1.63	498.301	497.294	11.941	No matches found	No matches found	No matches found	No matches found	DDA for preferred ion		[M-H]-1
	C29 H51 N O10	Full match	No results	No results	No results	0.08	573.351	574.359	5.922	No matches found	No matches found	No matches found	No matches found	No MS2		[M+H]+1
		No results	No results	No results	No results		527.876	528.883	1.004	No matches found	No matches found	No matches found	No matches found	No MS2		[M+H]+1
2-methyl-hexadecanedioic acid	C17 H32 O4	Full match	No results	Partial match	Full match	-0.44	300.23	301.237	8.281	No matches found	Multiple matches found	Multiple matches found	No matches found	DDA for preferred ion		[M+H]+1
		No results	No results	No results	No results		503.501	504.508	0.864	No matches found	No matches found	No matches found	No matches found	DDA for preferred ion		[M+H]+1
	C35 H44 N3 P3	Full match	No results	No results	No results	-1	599.274	598.267	5.107	No matches found	No matches found	No matches found	No matches found	No MS2		[M-H]-1
3-Dehydroxycarnitine	C7 H15 N O2	Full match	No results	Partial match	Full match	0.08	145.11	146.118	5.704	Multiple matches found	Multiple matches found	Multiple matches found	No matches found	No MS2		[M+H]+1
	C4 H7 O4 P S	Full match	No results	No results	No results	0.37	181.98	180.973	2.414	No matches found	No matches found	No matches found	No matches found	No MS2		[M-H]-1
	C22 H47 N9 O8 S	Full match	No results	No results	No match	1.76	597.328	596.321	7.579	No matches found	No matches found	No matches found	Single match found	No MS2		[M-H]-1
[Similar to: Bilirubin; ΔMass: -110.0994 Da]	C16 H26 N8 O7 S	Full match	Invalid mass	No results	No match	-0.88	474.164	475.171	4.79	No matches found	No matches found	No matches found	Single match found	DDA for preferred ion	Glucuronide	[M+H]+1
		No results	No results	No results	No results		665.723	666.73	0.973	No matches found	No matches found	No matches found	No matches found	No MS2		[M+H]+1
7-Acetamido-9-oxofluorene-4-carboxylic acid	C16 H11 N O4	No results	No results	Partial match	Full match	-1.69	281.068	282.076	0.244	No matches found	No matches found	Single match found	No matches found	DDA for preferred ion		[M+H]+1
(5Z_9E_14Z)-(8xi_11xi_12S)-8_11_12-Trihydroxyicosa-5_9_14-trienoate	C20 H34 O5	Full match	No results	Partial match	Full match	-0.74	354.24	353.233	5.55	Multiple matches found	Multiple matches found	Multiple matches found	Multiple matches found	No MS2		[M-H]-1
		No results	No results	No results	No results		516.364	517.371	8.388	No matches found	No matches found	No matches found	No matches found	DDA for preferred ion		[M+H]+1
9-(1,3-Dioxolan-2-yl)purine-2,6-diamine	C8 H10 N6 O2	Full match	No results	No results	Full match	1.19	222.087	221.08	4.74	No matches found	No matches found	Single match found	No matches found	No MS2		[M-H]-1
anhydroretinol	C20 H28	No results	No results	Full match	Full match	-0.14	268.219	269.226	6.62	No matches found	No matches found	Single match found	No matches found	No MS2		[M+H]+1
Prostaglandin A1 ethyl ester	C22 H36 O4	No match	Invalid mass	No match	No match	-49445.3	346.25	345.243	7.967	Single match found	Multiple matches found	Multiple matches found	Multiple matches found	DDA for preferred ion	H2O	[M-H]-1
	C18 H28 O4	Full match	No results	Partial match	Full match	-0.69	308.199	353.197	6.976	No matches found	Multiple matches found	Multiple matches found	Multiple matches found	No MS2		[M+FA-H]-1
N-oleoyl glutamine	C23 H42 N2 O4	Full match	No results	No results	Full match	-0.47	410.314	409.307	8.255	No matches found	Single match found	Single match found	No matches found	DDA for preferred ion	Fatty_Acid_18:1;Pyroglutamic Acid	[M-H]-1
		No results	No results	No results	No results		690.393	691.401	7.824	No matches found	No matches found	No matches found	No matches found	No MS2		[M+H]+1
	C21 H38 N O4 P S2	Full match	No results	No results	No match	1.92	463.199	464.206	4.736	No matches found	No matches found	Single match found	Multiple matches found	DDA for preferred ion		[M+H]+1
	C31 H40 O S	Full match	No results	No results	No results	-0.15	460.28	459.273	7.23	No matches found	No matches found	No matches found	No matches found	No MS2		[M-H]-1
N,N-Dimethylsphingosine	C20 H41 N O2	Full match	Full match	Not the top hit	Full match	0.14	327.314	328.321	6.224	Single match found	Multiple matches found	Multiple matches found	No matches found	DDA for preferred ion	H2O	[M+H]+1
	C3 H7 N3 O8 P2 S	Full match	No results	No results	No results	1.11	306.943	307.951	0.917	No matches found	No matches found	No matches found	No matches found	No MS2		[M+H]+1
	C4 H14 N10 O5	Full match	No results	No results	No match	-0.32	282.115	283.122	4.483	No matches found	Single match found	No matches found	No matches found	DDA for preferred ion		[M+H]+1
	C22 H45 N O3	Full match	No results	No results	No results	-0.25	371.34	372.347	7.777	No matches found	No matches found	No matches found	No matches found	DDA for preferred ion		[M+H]+1
delta10-13-PhytoF	C18 H32 O6	Full match	No results	No results	Full match	-0.76	344.22	345.227	6.818	No matches found	Multiple matches found	No matches found	Multiple matches found	DDA for preferred ion		[M+H]+1
		No results	No results	No results	No results		686.828	687.835	0.979	No matches found	No matches found	No matches found	No matches found	No MS2		[M+H]+1
	C4 H13 N8 O2 P	Full match	No results	No results	No match	-1.95	236.089	235.082	1.408	No matches found	No matches found	No matches found	Single match found	No MS2		[M-H]-1
		No results	No results	No results	No results		579.794	578.786	0.953	No matches found	No matches found	No matches found	No matches found	No MS2		[M-H]-1
		No results	No results	No results	No results		507.832	508.84	7.607	No matches found	No matches found	No matches found	No matches found	No MS2		[M+H]+1
	C15 H42 N8 O5 P2	Full match	No results	No results	No results	-0.44	476.275	475.268	5.255	No matches found	No matches found	No matches found	No matches found	No MS2		[M-H]-1
		No results	No results	No results	No results		100.501	101.509	0.185	No matches found	No matches found	No matches found	No matches found	No MS2		[M+H]+1
	C7 H12 N O6 P S	Full match	No results	No results	No results	-0.09	269.012	268.005	9.54	No matches found	No matches found	No matches found	No matches found	No MS2		[M-H]-1
11-Hydroxyprogesterone11-glucuronide	C27 H38 O9	Full match	No results	No results	Full match	-0.86	506.251	505.244	7.67	Single match found	Multiple matches found	Single match found	Multiple matches found	DDA for preferred ion		[M-H]-1
		No results	No results	No results	No results		599.274	598.267	5.467	No matches found	No matches found	No matches found	No matches found	DDA for preferred ion		[M-H]-1
3a-hydroxy-3-(hydroxymethyl)-1,1,3,5-tetramethyl-octahydro-1H-indene-4-carboxylic acid	C15 H26 O4	No results	Full match	Partial match	Partial match	0.16	270.183	271.19	5.923	No matches found	No matches found	Multiple matches found	Multiple matches found	DDA for other ion	H2O	[M+H]+1
	C3 H5 N8 O10 P3 S2	Full match	No results	No results	No results	1.73	469.879	470.886	0.927	No matches found	No matches found	No matches found	No matches found	No MS2		[M+H]+1
		No results	No results	No results	No results		751.808	750.8	0.92	No matches found	No matches found	No matches found	No matches found	No MS2		[M-H]-1
	C27 H64 N9 O3 P	Full match	No results	No results	No results	-0.98	593.486	594.494	5.926	No matches found	No matches found	No matches found	No matches found	No MS2		[M+H]+1
	C5 H14 N O16 P	Full match	No results	No results	No results	0.7	375.005	373.998	0.944	No matches found	No matches found	No matches found	No matches found	DDA for preferred ion		[M-H]-1
2-Oxooctadecanoicacid	C18 H34 O3	Full match	No results	Partial match	Full match	-0.09	298.251	297.243	9.005	Single match found	Multiple matches found	Multiple matches found	Multiple matches found	DDA for preferred ion		[M-H]-1
	C22 H37 N3 O8 S	Full match	No results	No results	No match	0.17	503.23	504.238	4.683	No matches found	No matches found	No matches found	Multiple matches found	DDA for preferred ion		[M+H]+1
O-Propanoylcarnitine	C10 H19 N O4	No results	No results	Partial match	Full match	0.38	217.131	216.124	2.903	Multiple matches found	Multiple matches found	Single match found	Multiple matches found	No MS2		[M-H]-1
	C8 H26 N8 O7 S	Full match	No results	No results	No results	0.48	378.165	377.157	5.56	No matches found	No matches found	No matches found	No matches found	DDA for preferred ion	Pyroglutamic Acid	[M-H]-1
4,6-Dinitro-O-cresol	C7 H6 N2 O5	Full match	No results	Full match	Full match	0.2	198.028	197.02	6.305	No matches found	No matches found	Multiple matches found	No matches found	DDA for preferred ion		[M-H]-1
		No results	No results	No results	No results		469.234	470.241	6.554	No matches found	No matches found	No matches found	No matches found	No MS2		[M+H]+1
	C37 H78 N10 O2	Full match	No results	No results	No results	-0.09	694.631	693.624	13.07	No matches found	No matches found	No matches found	No matches found	No MS2		[M-H]-1
	C9 H12 O8	Full match	No results	No results	No results	-0.16	248.053	247.046	9.117	No matches found	No matches found	No matches found	No matches found	DDA for preferred ion	CO	[M-H]-1
	C17 H36 N2 O	Full match	No results	No results	No results	0.06	284.283	285.29	5.217	No matches found	No matches found	No matches found	No matches found	DDA for preferred ion		[M+H]+1
Ieodomycin A	C13 H22 O4	Full match	No results	Partial match	Full match	-0.25	242.152	241.144	6.486	No matches found	Single match found	Multiple matches found	Multiple matches found	DDA for preferred ion	CO2	[M-H]-1
		No results	No results	No results	No results		146.155	147.162	0.881	No matches found	No matches found	No matches found	No matches found	DDA for preferred ion		[M+H]+1
	C7 H10 N7 O6 P3 S	Full match	No results	No results	No results	-2.38	412.962	411.954	0.93	No matches found	No matches found	No matches found	No matches found	DDA for preferred ion		[M-H]-1
	C6 H8 N6 O3	Full match	No results	No results	No results	0.34	212.066	213.073	1.643	No matches found	No matches found	No matches found	No matches found	No MS2		[M+H]+1
	C29 H47 N O3	Full match	No results	No results	No results	0.71	457.356	458.363	4.765	No matches found	No matches found	No matches found	No matches found	DDA for preferred ion		[M+H]+1
Arginylhistidine	C12 H21 N7 O3	No results	No results	Partial match	Full match	1	311.171	312.178	6.222	No matches found	No matches found	Multiple matches found	No matches found	DDA for preferred ion		[M+H]+1
		No results	No results	No results	No results		638.83	637.822	0.993	No matches found	No matches found	No matches found	No matches found	No MS2		[M-H]-1
N-(2E,9Z-hexadecadienoyl)-homoserine lactone	C20 H33 N O3	Full match	No results	Partial match	Full match	0.38	335.246	336.253	5.052	No matches found	Single match found	No matches found	Multiple matches found	DDA for preferred ion		[M+H]+1
N-Decanoylglycine	C12 H23 N O3	Full match	No results	Partial match	Full match	-0.27	229.168	228.16	6.4	No matches found	No matches found	Multiple matches found	No matches found	No MS2		[M-H]-1
		No results	No results	No results	No results		581.333	580.326	5.971	No matches found	No matches found	No matches found	No matches found	No MS2		[M-H]-1
		No results	No results	No results	No results		173.124	174.131	3.955	No matches found	No matches found	No matches found	No matches found	No MS2		[M+H]+1
Lorbamate	C12 H22 N2 O4	Full match	No results	Full match	No results	0.07	258.158	281.147	4.278	No matches found	No matches found	No matches found	No matches found	DDA for other ion		[M+Na]+1
	C4 H4 P2 S	Full match	No results	No results	No results	-1.89	145.951	144.943	0.185	No matches found	No matches found	No matches found	No matches found	DDA for preferred ion	C2H3O2;CO2	[M-H]-1
	C6 H13 Br N O8 P3	Full match	No results	No results	No results	0.51	398.904	399.911	0.983	No matches found	No matches found	No matches found	No matches found	No MS2		[M+H]+1
25-Hydroxy-24-epi-brassinolide	C28 H48 O7	Full match	No results	Full match	No results	-0.08	496.34	495.333	7.429	No matches found	No matches found	No matches found	No matches found	DDA for preferred ion		[M-H]-1
NP-013854	C21 H28 O6	No match	Invalid mass	No results	No match	-106316	336.194	337.201	5.767	No matches found	No matches found	No matches found	Multiple matches found	DDA for other ion		[M+H]+1
		No results	No results	No results	No results		483.25	484.257	6.874	No matches found	No matches found	No matches found	No matches found	No MS2		[M+H]+1
	C28 H47 N3 O7	Full match	No results	No results	No match	2.76	537.343	538.35	6.083	No matches found	Multiple matches found	Single match found	No matches found	DDA for preferred ion		[M+H]+1
		No results	No results	No results	No results		120.959	121.966	1.285	No matches found	No matches found	No matches found	No matches found	No MS2		[M+H]+1
Tetranor-PGE1	C16 H26 O5	Full match	No results	Partial match	Full match	-1.32	298.178	299.185	6.462	No matches found	Multiple matches found	Multiple matches found	Multiple matches found	DDA for other ion	CO2	[M+H]+1
N-palmitoyl phenylalanine	C25 H41 N O3	Full match	No results	Full match	Full match	-1.17	403.308	402.301	9.429	No matches found	Single match found	Multiple matches found	No matches found	No MS2		[M-H]-1
		No results	No results	No results	No results		157.979	158.986	0.19	No matches found	No matches found	No matches found	No matches found	No MS2		[M+H]+1
	C8 H20 N9 P	Full match	No results	No results	No match	-1.16	273.158	274.165	4.413	No matches found	No matches found	Multiple matches found	Single match found	DDA for preferred ion		[M+H]+1
		No results	No results	No results	No results		527.404	528.411	7.45	No matches found	No matches found	No matches found	No matches found	DDA for preferred ion	NH3	[M+H]+1
		No results	No results	No results	No results		279.241	280.248	7.257	No matches found	No matches found	No matches found	No matches found	No MS2		[M+H]+1
	C17 H11 N3 O5 S2	Full match	No results	No results	No results	0.83	401.014	402.022	1.264	No matches found	No matches found	No matches found	No matches found	No MS2		[M+H]+1
	C H2 O7	Full match	No results	No results	No results	-2.03	125.98	126.987	1.765	No matches found	No matches found	No matches found	No matches found	No MS2		[M+H]+1
	C22 H45 N4 O4 P S2	Full match	No results	No results	No match	0.7	524.262	525.27	5.194	No matches found	No matches found	No matches found	Multiple matches found	DDA for preferred ion		[M+H]+1
	C27 H42	Full match	No results	No results	No results	-0.32	366.329	367.336	11.938	No matches found	No matches found	No matches found	No matches found	DDA for preferred ion		[M+H]+1
Ipurolic acid	C14 H28 O4	No results	No results	No results	Full match	-0.17	260.199	259.191	5.689	No matches found	Multiple matches found	No matches found	Single match found	No MS2		[M-H]-1
	C20 H42 N6 O S	Full match	No results	No match	No match	-1.14	414.314	415.321	6.942	Single match found	Multiple matches found	Multiple matches found	Multiple matches found	No MS2		[M+H]+1
		No results	No results	No results	No results		269.976	270.984	0.268	No matches found	No matches found	No matches found	No matches found	DDA for other ion		[M+H]+1
		No results	No results	No results	No results		731.741	730.734	0.953	No matches found	No matches found	No matches found	No matches found	DDA for preferred ion		[M-H]-1
		No results	No results	No results	No results		189.964	190.972	1.567	No matches found	No matches found	No matches found	No matches found	No MS2		[M+H]+1
	C14 H27 N4 O P	Full match	No results	No results	No results	0.32	298.192	299.2	4.805	No matches found	No matches found	No matches found	No matches found	DDA for other ion		[M+H]+1
		No results	No results	No results	No results		642.504	643.511	11.729	No matches found	No matches found	No matches found	No matches found	No MS2		[M+H]+1
2,2,4,4-Tetramethyl-6-(1-oxobutyl)-1,3,5-cyclohexanetrione	C14 H20 O4	Full match	No results	Not the top hit	Full match	-0.42	252.136	253.143	7.704	No matches found	No matches found	Multiple matches found	Multiple matches found	No MS2		[M+H]+1
19-Nortestosterone	C18 H26 O2	No results	Full match	Full match	Not the top hit	-0.6	274.193	275.2	8.051	No matches found	Multiple matches found	Multiple matches found	Multiple matches found	DDA for preferred ion		[M+H]+1
	C19 H43 N4 O7 P	Full match	No results	No results	No match	2.01	470.288	469.281	5.13	No matches found	No matches found	Multiple matches found	No matches found	DDA for preferred ion		[M-H]-1
		No results	No results	No results	No results		495.925	496.933	0.965	No matches found	No matches found	No matches found	No matches found	No MS2		[M+H]+1
Ethylene brassylate	C15 H26 O4	Full match	Invalid mass	Full match	Full match	-0.08	270.183	269.176	5.583	No matches found	No matches found	Multiple matches found	Multiple matches found	DDA for preferred ion		[M-H]-1
5-oxo-6E,8Z-tetradecadienoic acid	C14 H22 O3	Full match	No results	Partial match	Full match	-0.02	238.157	237.15	6.583	No matches found	Multiple matches found	Multiple matches found	Multiple matches found	No MS2		[M-H]-1
Ginsenoyne C	C17 H24 O3	No results	No results	Not the top hit	Full match	1.85	276.173	277.18	6.004	No matches found	Multiple matches found	Multiple matches found	Multiple matches found	No MS2		[M+H]+1
	C9 H24 N9 P	Full match	No results	No match	No match	-1.48	289.189	290.196	7.3	No matches found	No matches found	Multiple matches found	No matches found	No MS2		[M+H]+1
		No results	No results	No results	No results		340.21	341.217	6.686	No matches found	No matches found	No matches found	No matches found	DDA for preferred ion		[M+H]+1
Sartoryglabramide B	C32 H31 N5 O4	No results	No results	No results	Full match	1.51	549.238	550.246	5.708	No matches found	No matches found	No matches found	Single match found	No MS2		[M+H]+1
Pentadecylamine	C15 H33 N	No results	No results	No results	Full match	0.03	227.261	228.269	5.896	No matches found	No matches found	Single match found	Single match found	No MS2		[M+H]+1
N-Acetyl-S-trans,trans-farnesyl-L-cysteine	C20 H33 N O3 S	No results	No results	No results	Full match	-0.46	367.218	368.225	7.218	No matches found	No matches found	Single match found	No matches found	No MS2		[M+H]+1
[Similar to: L-Glutathione (reduced); ΔMass: 304.1788 Da]	C29 H48 N3 O3 P3 S	Full match	Invalid mass	No results	No results	-0.54	611.263	612.27	4.271	No matches found	No matches found	No matches found	No matches found	DDA for preferred ion		[M+H]+1
		No results	No results	No results	No results		570.292	571.299	7.095	No matches found	No matches found	No matches found	No matches found	No MS2		[M+H]+1
(±)11(12)-EET	C20 H32 O3	Full match	Full match	Not the top hit	Full match	0.12	320.235	319.228	7.802	Multiple matches found	Multiple matches found	Multiple matches found	Multiple matches found	DDA for preferred ion	H2O	[M-H]-1
Ammosester B	C13 H11 Cl N4 O3	No results	No results	No results	Full match	0.75	306.052	305.045	1.567	No matches found	No matches found	No matches found	Single match found	DDA for preferred ion		[M-H]-1
[Similar to: 3'-Dephosphocoenzyme A; ΔMass: -276.9187 Da]	C16 H35 N4 O6 P	Full match	Invalid mass	No match	No match	1.8	410.23	409.223	4.34	No matches found	Multiple matches found	Multiple matches found	Multiple matches found	DDA for preferred ion		[M-H]-1
	C5 H15 Cl N5 O3 P S	Full match	No results	No results	No results	-1.11	291.032	336.03	0.889	No matches found	No matches found	No matches found	No matches found	DDA for preferred ion		[M+FA-H]-1
	C26 H47 N O7	Full match	No results	No results	No results	-0.58	485.335	484.328	5.848	No matches found	No matches found	No matches found	No matches found	No MS2		[M-H]-1
		No results	No results	No results	No results		241.918	240.911	0.184	No matches found	No matches found	No matches found	No matches found	DDA for preferred ion	CO	[M-H]-1
		No results	No results	No results	No results		388.848	389.856	0.969	No matches found	No matches found	No matches found	No matches found	No MS2		[M+H]+1
PNH	C15 H22 N6 O5	Not the top hit	Full match	No results	No results	1.03	366.166	367.173	5.35	No matches found	No matches found	No matches found	No matches found	DDA for preferred ion	CH3COOH	[M+H]+1
	C35 H39 N4 P S2	Full match	No results	No results	No results	2.34	610.237	611.244	5.764	No matches found	No matches found	No matches found	No matches found	No MS2		[M+H]+1
	C13 H10 Cl N10 O15 P3 S3	Full match	No results	No results	No results	-1.67	769.838	768.831	1.013	No matches found	No matches found	No matches found	No matches found	No MS2		[M-H]-1
	C5 H17 N4 O2 P3	Full match	No results	No results	No results	1.74	258.057	259.064	0.932	No matches found	No matches found	No matches found	No matches found	No MS2		[M+H]+1
2-Methoxynaphthalene	C11 H10 O	Full match	No results	Full match	Full match	0.13	158.073	159.08	5.108	No matches found	No matches found	Multiple matches found	Single match found	DDA for preferred ion		[M+H]+1
	C7 H10 N6 O6	Full match	No results	No match	No match	1.52	274.067	275.074	1.536	No matches found	No matches found	Single match found	No matches found	DDA for preferred ion		[M+H]+1
[ST(2:0)]cholest-5-en-3beta_22R-diol	C27 H46 O2	Full match	No results	Partial match	Full match	0.6	402.35	385.347	11.176	Multiple matches found	Multiple matches found	Multiple matches found	No matches found	DDA for preferred ion	H2O	[M+H-H2O]+1
Elaeokanine C	C12 H21 N O2	No results	No results	Full match	No results	0.7	211.157	212.165	3.806	No matches found	No matches found	No matches found	No matches found	No MS2		[M+H]+1
		No results	No results	No results	No results		164.976	165.983	0.198	No matches found	No matches found	No matches found	No matches found	No MS2		[M+H]+1
[Similar to: Glycerophospho-N-palmitoyl ethanolamine; ΔMass: -43.1798 Da]	C18 H23 N2 O5 P S	Full match	Invalid mass	No match	No match	-2.05	410.106	409.098	5.381	No matches found	No matches found	Single match found	No matches found	DDA for preferred ion		[M-H]-1
	C26 H47 O14 P	Full match	No results	No results	No results	0.62	614.271	613.263	5.767	No matches found	No matches found	No matches found	No matches found	No MS2		[M-H]-1
	C9 H3 Cl N8 O13 S4	Full match	No results	No results	No results	-1.36	593.838	592.831	0.905	No matches found	No matches found	No matches found	No matches found	No MS2		[M-H]-1
Isoheptadecasphinganine	C17 H37 N O2	Full match	No results	No results	Full match	0.38	287.283	288.29	5.816	No matches found	Multiple matches found	No matches found	No matches found	No MS2		[M+H]+1
Asparaginylhistidine	C10 H15 N5 O4	No results	No results	Partial match	Full match	0.49	269.113	270.12	0.884	No matches found	No matches found	Multiple matches found	No matches found	No MS2		[M+H]+1
NP-020823	C21 H22 O4	No match	Invalid mass	No match	No match	65001.1	360.132	359.124	3.636	No matches found	No matches found	Multiple matches found	Multiple matches found	DDA for preferred ion	CH3COOH	[M-H]-1
Carbamoyl cholesterol	C28 H47 N O2	Full match	No results	No results	Full match	0.26	429.361	430.368	4.892	No matches found	No matches found	Single match found	No matches found	DDA for preferred ion		[M+H]+1
	C15 H33 N O	Full match	No results	No results	No results	0.24	243.256	244.264	5.361	No matches found	No matches found	No matches found	No matches found	DDA for preferred ion		[M+H]+1
N-Acetylvanilalanine	C12 H15 N O5	No results	No results	Partial match	Full match	0	253.095	252.088	1.939	No matches found	No matches found	Multiple matches found	Multiple matches found	No MS2		[M-H]-1
15-isoLG hydroxylactam-ethanolamine	C22 H35 N O6	No results	No results	No results	Full match	0.22	409.247	410.254	6.969	No matches found	Single match found	Multiple matches found	Single match found	No MS2		[M+H]+1
		No results	No results	No results	No results		309.203	310.21	4.735	No matches found	No matches found	No matches found	No matches found	DDA for preferred ion		[M+H]+1
	C6 H2 O	Full match	No results	No results	No results	-0.74	90.0105	89.0032	1.526	No matches found	No matches found	No matches found	No matches found	No MS2		[M-H]-1
		No results	No results	No results	No results		125.014	126.021	6.011	No matches found	No matches found	No matches found	No matches found	No MS2		[M+H]+1
	C7 H5 O10 P3 S2	Full match	No results	No results	No results	-1.35	405.853	404.846	0.18	No matches found	No matches found	No matches found	No matches found	DDA for preferred ion		[M-H]-1
	C16 H34 N6 O S	Full match	No results	No match	No match	-1.7	358.251	359.258	5.315	No matches found	Single match found	Multiple matches found	Multiple matches found	DDA for preferred ion		[M+H]+1
		No results	No results	No results	No results		353.078	352.07	1.563	No matches found	No matches found	No matches found	No matches found	No MS2		[M-H]-1
	C19 H31 N3 O7 S	Full match	No results	No results	No match	0.39	445.188	446.196	4.219	No matches found	No matches found	No matches found	Single match found	DDA for preferred ion		[M+H]+1
	C26 H40 N5 O5 P	Full match	No results	No results	No match	1.88	533.278	534.285	5.985	No matches found	No matches found	No matches found	Multiple matches found	DDA for preferred ion	Pyroglutamic Acid	[M+H]+1
alpha-CEHC glucuronide	C22 H30 O10	Full match	No results	Full match	Full match	-0.45	454.184	453.176	4.729	No matches found	No matches found	Single match found	Single match found	No MS2		[M-H]-1
	C40 H58 O4 S	Full match	No results	No results	No results	0.75	634.406	635.413	8.596	No matches found	No matches found	No matches found	No matches found	No MS2		[M+H]+1
(S)-2_3-Epoxysqualene	C30 H50 O	Full match	No results	Partial match	Full match	-0.04	426.386	427.393	12.55	Multiple matches found	Multiple matches found	Multiple matches found	Multiple matches found	DDA for preferred ion		[M+H]+1
OS-PE	C27 H50 N O10 P	No results	No results	No results	Full match	0.05	579.317	578.31	7.668	No matches found	Single match found	No matches found	No matches found	DDA for preferred ion		[M-H]-1
	C30 H53 O6 P3	Full match	No results	No results	No results	1.94	602.307	601.299	6.112	No matches found	No matches found	No matches found	No matches found	No MS2		[M-H]-1
		No results	No results	No results	No results		482.744	483.751	6.475	No matches found	No matches found	No matches found	No matches found	No MS2		[M+H]+1
Glucosyl (2E,6E,10x)-10,11-dihydroxy-2,6-farnesadienoate	C21 H36 O9	No results	No results	No results	Full match	-1.02	432.235	431.228	5.821	No matches found	No matches found	Single match found	No matches found	DDA for preferred ion		[M-H]-1
		No results	No results	No results	No results		307.272	308.279	7.627	No matches found	No matches found	No matches found	No matches found	DDA for preferred ion	NH3	[M+H]+1
12-Epileukotriene B4	C20 H32 O4	No match	Invalid mass	No match	No match	-53566.2	318.219	317.212	8.001	Multiple matches found	Multiple matches found	Multiple matches found	Multiple matches found	DDA for preferred ion		[M-H]-1
	C13 H27 N O2 S	Full match	No results	No results	No results	0.04	261.176	262.184	4.889	No matches found	No matches found	No matches found	No matches found	No MS2		[M+H]+1
(2,7-Dimethyloctahydro-1H-cyclopenta[c]pyridin-4-yl)methanol	C11 H21 N O	Full match	No results	Full match	No results	-0.36	183.162	184.17	6.043	No matches found	No matches found	No matches found	No matches found	No MS2		[M+H]+1
		No results	No results	No results	No results		281.616	282.623	7.128	No matches found	No matches found	No matches found	No matches found	No MS2		[M+H]+1
	C18 H45 N9 O2 P2 S2	Full match	No results	No match	No match	1.2	545.262	544.255	7.891	No matches found	No matches found	Single match found	Single match found	DDA for preferred ion		[M-H]-1
[Similar to: NP-017664; ΔMass: -78.0321 Da]	C15 H35 N4 O3 P S2	Full match	Invalid mass	No results	No match	-0.69	414.189	413.181	6.12	No matches found	No matches found	No matches found	Multiple matches found	DDA for preferred ion	Glucuronide	[M-H]-1
		No results	No results	No results	No results		121.065	122.072	0.875	No matches found	No matches found	No matches found	No matches found	No MS2		[M+H]+1
	C34 H50 N4 O8	Full match	No results	No results	No match	-1.62	642.362	641.355	5.435	No matches found	No matches found	No matches found	Single match found	No MS2		[M-H]-1
Elacytarabine	C27 H45 N3 O6	Full match	No results	Full match	No match	1.31	507.332	506.324	7.458	No matches found	Multiple matches found	Multiple matches found	No matches found	DDA for preferred ion	Fatty_Acid_18:1	[M-H]-1
		No results	No results	No results	No results		612.494	613.501	12.356	No matches found	No matches found	No matches found	No matches found	No MS2		[M+H]+1
20-Hydroxy-(5Z,8Z,11Z,14Z)-eicosatetraenoic acid	C20 H32 O3	Full match	Full match	Not the top hit	Full match	-0.05	320.235	319.228	7.594	Multiple matches found	Multiple matches found	Multiple matches found	Multiple matches found	DDA for preferred ion		[M-H]-1
	C20 H33 N3 O9 S	Full match	No results	No results	No results	0.55	491.194	492.201	2.974	No matches found	No matches found	No matches found	No matches found	DDA for preferred ion		[M+H]+1
		No results	No results	No results	No results		253.112	254.119	3.702	No matches found	No matches found	No matches found	No matches found	DDA for preferred ion		[M+H]+1
N-palmitoyl valine	C21 H41 N O3	Full match	No results	Partial match	Full match	-0.08	355.309	356.316	8.395	No matches found	Multiple matches found	Multiple matches found	Multiple matches found	DDA for preferred ion		[M+H]+1
	C32 H51 N O17	Full match	No results	No results	No results	-1.48	721.315	720.307	9.181	No matches found	No matches found	No matches found	No matches found	DDA for preferred ion		[M-H]-1
		No results	No results	No results	No results		761.824	762.831	0.978	No matches found	No matches found	No matches found	No matches found	No MS2		[M+H]+1
	C40 H37 N3	Full match	No results	No results	No results	1.28	559.299	560.307	4.823	No matches found	No matches found	No matches found	No matches found	No MS2		[M+H]+1
	C17 H29 N O S	Full match	No results	No results	No results	-0.05	295.197	296.204	4.812	No matches found	No matches found	No matches found	No matches found	DDA for preferred ion		[M+H]+1
	C16 H34 N8 O3 S	Full match	No results	No results	No results	-1.71	418.247	419.254	6.056	No matches found	No matches found	No matches found	No matches found	DDA for preferred ion		[M+H]+1
		No results	No results	No results	No results		264.097	265.105	6.374	No matches found	No matches found	No matches found	No matches found	No MS2		[M+H]+1
	C27 H42 O12	Full match	No results	No results	No results	0.04	558.268	557.26	5.331	No matches found	No matches found	No matches found	No matches found	DDA for preferred ion		[M-H]-1
5-alpha-THDOC	C21 H34 O3	Full match	No results	Partial match	Full match	0.53	334.251	335.258	5.495	Single match found	Multiple matches found	Multiple matches found	Multiple matches found	No MS2		[M+H]+1
	C15 H18 Br N6 O4 P3 S3	Full match	No results	No results	No results	0.05	613.895	612.888	1.41	No matches found	No matches found	No matches found	No matches found	DDA for preferred ion		[M-H]-1
2-Hexenoylcarnitine	C13 H23 N O4	No results	No results	Full match	Full match	-0.04	257.163	258.17	5.298	No matches found	Multiple matches found	Multiple matches found	No matches found	DDA for preferred ion		[M+H]+1
		No results	No results	No results	No results		276.808	277.815	0.842	No matches found	No matches found	No matches found	No matches found	DDA for preferred ion		[M+H]+1
Octylaldehyde	C8 H16 O	Full match	No results	Partial match	Full match	-0.1	128.12	129.127	3.439	Multiple matches found	Multiple matches found	Multiple matches found	Multiple matches found	No MS2		[M+H]+1
11-keto Testosterone (CRM)	C19 H26 O3	No match	Invalid mass	No match	No match	152240	348.193	347.186	4.608	Multiple matches found	Multiple matches found	Multiple matches found	Multiple matches found	DDA for preferred ion		[M-H]-1
	C36 H14 O4	Full match	No results	No results	No results	0.76	510.09	511.097	1.021	No matches found	No matches found	No matches found	No matches found	No MS2		[M+H]+1
		No results	No results	No results	No results		204.806	203.799	1.425	No matches found	No matches found	No matches found	No matches found	No MS2		[M-H]-1
	C6 H19 N3 O10 P2	Full match	No results	No match	No match	-0.08	355.055	354.047	1.027	No matches found	No matches found	Single match found	No matches found	No MS2		[M-H]-1
		No results	No results	No results	No results		622.367	623.375	8.246	No matches found	No matches found	No matches found	No matches found	No MS2		[M+H]+1
Corticosterone	C21 H30 O4	Full match	Full match	Full match	Full match	-0.2	346.214	347.222	5.169	Multiple matches found	Multiple matches found	Multiple matches found	Multiple matches found	DDA for preferred ion		[M+H]+1
	C24 H49 N4 P S2	Full match	No results	No results	No match	0.55	488.314	489.321	5.08	No matches found	Multiple matches found	Single match found	Multiple matches found	DDA for preferred ion		[M+H]+1
	C24 H46 N3 O13 P	Full match	No results	No results	No results	-1.87	615.276	614.268	7.514	No matches found	No matches found	No matches found	No matches found	DDA for preferred ion		[M-H]-1
delta5-8-NeuroF	C22 H34 O6	Full match	No results	Partial match	Full match	-1.36	394.235	393.228	5.378	No matches found	Multiple matches found	Multiple matches found	Multiple matches found	DDA for preferred ion		[M-H]-1
2-amino-8-oxo-9,10-epoxy-decanoic acid	C10 H17 N O4	No results	No results	Partial match	Full match	-0.19	215.116	214.108	2.023	No matches found	Multiple matches found	Multiple matches found	Multiple matches found	No MS2		[M-H]-1
N-Acetyl-L-carnosine	C11 H16 N4 O4	No match	Invalid mass	No match	No match	14.7	268.121	267.114	6.501	Single match found	No matches found	Multiple matches found	Multiple matches found	DDA for preferred ion		[M-H]-1
4-Hydroxycinnamoylmethane	C10 H10 O2	No results	No results	Partial match	Full match	0.06	162.068	163.075	5.71	Multiple matches found	Multiple matches found	Multiple matches found	Multiple matches found	No MS2		[M+H]+1
(±)11(12)-EET	C20 H32 O3	Full match	Full match	Not the top hit	Full match	-0.14	320.235	319.228	8.271	Multiple matches found	Multiple matches found	Multiple matches found	Multiple matches found	DDA for preferred ion		[M-H]-1
		No results	No results	No results	No results		213.894	212.887	1.454	No matches found	No matches found	No matches found	No matches found	No MS2		[M-H]-1
		No results	No results	No results	No results		175.929	176.936	0.981	No matches found	No matches found	No matches found	No matches found	No MS2		[M+H]+1
(R)-Acetoin	C4 H8 O2	Full match	No results	Not the top hit	Full match	0.08	88.0524	87.0452	1.886	Multiple matches found	Multiple matches found	Multiple matches found	Single match found	DDA for preferred ion	C2H5OH	[M-H]-1
3097-C2	C13 H17 N O4	No results	No results	Partial match	Full match	-0.29	251.116	252.123	6.65	No matches found	No matches found	No matches found	Multiple matches found	No MS2		[M+H]+1
		No results	No results	No results	No results		182.996	184.003	1.506	No matches found	No matches found	No matches found	No matches found	No MS2		[M+H]+1
	C26 H38 N3 P3	Full match	No results	No results	No results	-1.61	485.227	486.234	5.223	No matches found	No matches found	No matches found	No matches found	No MS2		[M+H]+1
	C26 H44 N6 O S2	Full match	No results	No results	No results	-1.69	520.301	519.294	5.934	No matches found	No matches found	No matches found	No matches found	No MS2		[M-H]-1
		No results	No results	No results	No results		127.888	126.881	0.18	No matches found	No matches found	No matches found	No matches found	DDA for preferred ion		[M-H]-1
[Similar to: 9-Nitrooleate; ΔMass: 178.0751 Da]	C20 H43 N9 O4 S	Full match	Invalid mass	No match	No match	0.31	505.316	504.308	7.146	No matches found	Multiple matches found	Multiple matches found	No matches found	DDA for preferred ion	Fatty_Acid_18:2	[M-H]-1
		No results	No results	No results	No results		91.5338	92.5411	0.949	No matches found	No matches found	No matches found	No matches found	No MS2		[M+H]+1
	C21 H38 N O3 P3 S	Full match	No results	No results	No results	-0.48	477.178	478.186	3.938	No matches found	No matches found	No matches found	No matches found	DDA for preferred ion		[M+H]+1
N7-(2-Carbamoyl-2-hydroxyethyl)guanine	C8 H10 N6 O3	No results	No results	No results	Full match	1.85	238.082	239.089	2.762	No matches found	No matches found	Single match found	No matches found	No MS2		[M+H]+1
Cytospolide Q	C15 H26 O5	Full match	No results	No results	Full match	0.17	286.178	285.171	4.477	No matches found	No matches found	No matches found	Multiple matches found	DDA for preferred ion		[M-H]-1
Fendlerinine E	C32 H47 N O8	No results	No results	No results	Full match	-0.47	573.33	572.323	5.853	No matches found	No matches found	No matches found	Single match found	No MS2		[M-H]-1
Heptanoylcarnitine	C14 H27 N O4	Full match	No results	Full match	Full match	0.49	273.194	274.201	5.442	No matches found	Single match found	Multiple matches found	No matches found	DDA for preferred ion		[M+H]+1
	C3 H7 O3 P S	Full match	No results	No results	No results	0.12	153.985	152.978	2.42	No matches found	No matches found	No matches found	No matches found	No MS2		[M-H]-1
		No results	No results	No results	No results		625.85	626.857	0.984	No matches found	No matches found	No matches found	No matches found	No MS2		[M+H]+1
N-[(2Z)-2-Methoxyiminopropyl]-7H-purin-6-amine	C9 H12 N6 O	No results	No results	No results	Full match	0.85	220.107	221.115	5.73	No matches found	No matches found	Single match found	No matches found	No MS2		[M+H]+1
	C16 H18 N2 O5	Full match	No results	No results	No results	-0.1	318.122	317.114	4.664	No matches found	No matches found	No matches found	No matches found	No MS2		[M-H]-1
	C9 H20 Cl N O9 P2	Full match	No results	No results	No results	-0.83	383.03	382.023	0.88	No matches found	No matches found	No matches found	No matches found	No MS2		[M-H]-1
Urocanic acid	C6 H6 N2 O2	Full match	Full match	Partial match	Full match	0.21	138.043	137.036	6.124	Multiple matches found	No matches found	Multiple matches found	Single match found	DDA for preferred ion	CO2	[M-H]-1
		No results	No results	No results	No results		453.835	452.827	0.985	No matches found	No matches found	No matches found	No matches found	DDA for preferred ion		[M-H]-1
		No results	No results	No results	No results		538.36	539.367	7.588	No matches found	No matches found	No matches found	No matches found	DDA for preferred ion		[M+H]+1
		No results	No results	No results	No results		203.188	204.196	1.772	No matches found	No matches found	No matches found	No matches found	No MS2		[M+H]+1
OKDdiA-PC	C38 H68 N O11 P	Full match	No results	No results	Full match	-0.49	745.453	746.46	8.803	No matches found	Single match found	Multiple matches found	No matches found	No MS2		[M+H]+1
		No results	No results	No results	No results		115.517	116.524	0.201	No matches found	No matches found	No matches found	No matches found	No MS2		[M+H]+1
	C26 H47 N2 O3 P	Invalid mass	No results	No results	No match	-5.4	466.33	465.322	5.839	No matches found	Multiple matches found	Multiple matches found	Single match found	DDA for preferred ion		[M-H]-1
	C17 H39 N10 O6 P S	Full match	No results	No results	No results	-1.69	542.25	543.258	6.746	No matches found	No matches found	No matches found	No matches found	No MS2		[M+H]+1
		No results	No results	No results	No results		223.849	222.842	1.43	No matches found	No matches found	No matches found	No matches found	No MS2		[M-H]-1
		No results	No results	No results	No results		455.293	456.3	7.642	No matches found	No matches found	No matches found	No matches found	DDA for preferred ion		[M+H]+1
	C29 H53 N O11	Full match	No results	No results	No results	0.16	591.362	592.369	4.962	No matches found	No matches found	No matches found	No matches found	No MS2		[M+H]+1
Pandaroside B	C35 H54 O10	Full match	No results	No results	Full match	-1.54	634.371	633.363	7.188	No matches found	Single match found	Single match found	No matches found	DDA for preferred ion		[M-H]-1
	C15 H39 N6 O4 P	Full match	No results	No results	No results	1.79	398.278	397.27	8.862	No matches found	No matches found	No matches found	No matches found	DDA for preferred ion		[M-H]-1
DG(2:0/PGF2alpha/0:0)	C25 H42 O8	Full match	No results	No results	Full match	-0.19	470.288	469.281	5.241	No matches found	No matches found	Multiple matches found	No matches found	DDA for preferred ion		[M-H]-1
Deoxyhypusine	C10 H23 N3 O2	No results	No results	Full match	Full match	0.58	217.179	218.186	0.882	No matches found	No matches found	Multiple matches found	No matches found	No MS2		[M+H]+1
3-hydroxy-tetradecanedioic acid	C14 H26 O5	Full match	No results	Full match	Full match	0.09	274.178	273.171	5.547	No matches found	Single match found	Single match found	No matches found	DDA for preferred ion	CH3COOH	[M-H]-1
N-oleoyl histidine	C24 H41 N3 O3	Full match	No results	No results	Full match	-0.14	419.315	420.322	6.339	No matches found	Single match found	Single match found	No matches found	DDA for preferred ion		[M+H]+1
Hippobutenolide A	C21 H38 O3	No results	No results	Partial match	Full match	1.72	338.283	339.29	7.514	No matches found	Single match found	No matches found	Single match found	DDA for preferred ion	Fatty_Acid_18:1	[M+H]+1
	C6 H16 N O8 P	Full match	No results	No results	No results	-0.01	261.061	260.054	3.349	No matches found	No matches found	No matches found	No matches found	No MS2		[M-H]-1
		No results	No results	No results	No results		649.628	650.635	13.201	No matches found	No matches found	No matches found	No matches found	DDA for preferred ion		[M+H]+1
17alpha-Hydroxyprogesterone	C21 H30 O3	Full match	Full match	Full match	Full match	0.18	330.22	331.227	5.642	Multiple matches found	Multiple matches found	Multiple matches found	Multiple matches found	DDA for preferred ion		[M+H]+1
	C3 H Cl O12 S	Full match	No results	No results	No results	-1.45	295.887	294.88	0.857	No matches found	No matches found	No matches found	No matches found	No MS2		[M-H]-1
		No results	No results	No results	No results		165.106	166.114	0.863	No matches found	No matches found	No matches found	No matches found	No MS2		[M+H]+1
Venlafaxine	C17 H27 N O2	Full match	No results	Full match	Full match	0.33	277.204	278.212	5.054	No matches found	No matches found	Multiple matches found	Single match found	DDA for preferred ion	H2C=CH2	[M+H]+1
	C22 H36 N6 O3 S2	Full match	No results	No results	No results	-0.02	496.229	497.236	3.085	No matches found	No matches found	No matches found	No matches found	DDA for preferred ion		[M+H]+1
		No results	No results	No results	No results		753.71	754.718	0.971	No matches found	No matches found	No matches found	No matches found	No MS2		[M+H]+1
	C10 H14 N9 P	Full match	No results	No results	No match	-0.99	291.111	290.103	6.877	No matches found	No matches found	No matches found	Multiple matches found	No MS2		[M-H]-1
	C22 H47 N O9 P2	Full match	No results	No results	No results	0.81	531.273	532.28	6.897	No matches found	No matches found	No matches found	No matches found	DDA for preferred ion		[M+H]+1
		No results	No results	No results	No results		557.127	558.134	7.881	No matches found	No matches found	No matches found	No matches found	No MS2		[M+H]+1
	C7 H9 N4 O15 P	Full match	No results	No results	No match	0.17	419.98	418.973	12.591	No matches found	No matches found	Single match found	No matches found	DDA for preferred ion		[M-H]-1
		No results	No results	No results	No results		594.333	595.34	4.388	No matches found	No matches found	No matches found	No matches found	No MS2		[M+H]+1
5-[(1E)-3-hydroxy-3-methylbut-1-en-1-yl]-2-methylcyclohex-5-ene-1,2,4-triol	C12 H20 O4	No match	Invalid mass	No match	No match	74633.5	245.163	246.17	4.571	No matches found	Multiple matches found	Multiple matches found	Multiple matches found	DDA for preferred ion	NH3	[M+H]+1
		No results	No results	No results	No results		86.5269	87.5342	0.861	No matches found	No matches found	No matches found	No matches found	No MS2		[M+H]+1
		No results	No results	No results	No results		496.324	497.331	6.855	No matches found	No matches found	No matches found	No matches found	DDA for preferred ion		[M+H]+1
4-Hydroxycinnamoylmethane	C10 H10 O2	No results	No results	Partial match	Full match	-0.44	162.068	163.075	7.768	Multiple matches found	Multiple matches found	Multiple matches found	Multiple matches found	No MS2		[M+H]+1
	C28 H49 N O3	Full match	No results	No results	No results	0.8	447.372	448.379	4.396	No matches found	No matches found	No matches found	No matches found	DDA for preferred ion		[M+H]+1
S-3-oxodecanoyl cysteamine	C12 H23 N O2 S	No results	No results	Full match	Full match	0.6	245.145	246.152	4.36	No matches found	No matches found	Single match found	No matches found	DDA for preferred ion		[M+H]+1
PC(16:0/5:0(COOH))	C29 H56 N O10 P	No results	Invalid mass	No results	Full match	-0.03	609.364	610.371	8.511	No matches found	Single match found	Single match found	No matches found	DDA for preferred ion		[M+H]+1
Psilocybin	C12 H17 N2 O4 P	No results	Invalid mass	No results	No results	-5.53	284.091	285.098	1.737	No matches found	No matches found	No matches found	No matches found	DDA for preferred ion		[M+H]+1
	C4 H12 N9 P	Full match	No results	No results	No match	-1.55	217.095	216.088	1.653	No matches found	No matches found	Single match found	Multiple matches found	No MS2		[M-H]-1
	C4 H9 N8 O3 P	Full match	No results	No results	No results	-1.32	248.053	247.046	9.486	No matches found	No matches found	No matches found	No matches found	DDA for preferred ion		[M-H]-1
NP-021018	C12 H18 O4	No results	Invalid mass	No results	No results	97213.7	248.103	249.11	4.497	No matches found	No matches found	No matches found	No matches found	DDA for preferred ion		[M+H]+1
15-oxo-11Z,13E-eicosadienoic acid	C20 H34 O3	Full match	No results	Partial match	Full match	-0.13	322.251	321.243	8.466	No matches found	Multiple matches found	Multiple matches found	Multiple matches found	No MS2		[M-H]-1
Ethyl myristate	C16 H32 O2	No results	Invalid mass	No results	No results	8.95	256.243	255.235	7.306	No matches found	No matches found	No matches found	No matches found	DDA for preferred ion		[M-H]-1
PC(10:0/10:0)	C28 H56 N O8 P	Full match	No results	No results	Full match	-1.25	565.374	566.381	8.405	No matches found	Multiple matches found	Multiple matches found	No matches found	No MS2		[M+H]+1
Propofol	C12 H18 O	No results	No results	Full match	Full match	-0.7	178.136	179.143	7.909	No matches found	No matches found	Multiple matches found	Multiple matches found	No MS2		[M+H]+1
		No results	No results	No results	No results		518.823	519.83	7.61	No matches found	No matches found	No matches found	No matches found	No MS2		[M+H]+1
[SThydroxy(3:0)]21-hydroxy-pregn-4-ene-3_11_20-trione	C21 H28 O4	No results	No results	Partial match	Full match	0.73	344.199	345.206	6.068	Single match found	Multiple matches found	Multiple matches found	Multiple matches found	No MS2		[M+H]+1
	C21 H37 N8 O6 P	Full match	No results	No match	No match	-0.64	528.257	527.25	4.106	No matches found	No matches found	Single match found	No matches found	No MS2		[M-H]-1
Cer(d17:1/18:1(12Z)-2OH(9,10))	C35 H67 N O5	Full match	No results	No results	Full match	0.38	581.502	580.495	12.326	No matches found	No matches found	Single match found	No matches found	DDA for preferred ion		[M-H]-1
N-linolenoyl glutamic acid	C23 H37 N O5	No results	No results	Partial match	Full match	-0.92	407.267	408.274	6.08	No matches found	Single match found	No matches found	Single match found	DDA for preferred ion		[M+H]+1
NP-000295	C17 H22 O4	No match	Invalid mass	No match	No match	75768.3	312.136	313.143	8	No matches found	Single match found	Multiple matches found	Single match found	DDA for preferred ion		[M+H]+1
		No results	No results	No results	No results		141.044	142.052	0.869	No matches found	No matches found	No matches found	No matches found	No MS2		[M+H]+1
	C46 H51 O P	Full match	No results	No results	No match	-1.6	650.367	649.359	5.581	No matches found	Multiple matches found	Multiple matches found	No matches found	DDA for preferred ion		[M-H]-1
	C12 H28 N8 O7 S	Full match	No results	No results	No results	-1.46	428.18	429.187	2.268	No matches found	No matches found	No matches found	No matches found	DDA for preferred ion		[M+H]+1
		No results	No results	No results	No results		628.349	627.341	7.08	No matches found	No matches found	No matches found	No matches found	DDA for preferred ion		[M-H]-1
dihydrophaseic acid 4-O-beta-D-glucoside	C21 H32 O10	Full match	No results	No results	Full match	-0.31	444.199	443.192	5.234	No matches found	Single match found	Single match found	Single match found	DDA for preferred ion	Glucuronide	[M-H]-1
Tetracosahexaenoylethanolamide	C26 H41 N O2	Full match	No results	No results	Full match	-0.03	399.314	400.321	5.352	No matches found	Single match found	No matches found	Single match found	No MS2		[M+H]+1
		No results	No results	No results	No results		518.293	517.286	6.25	No matches found	No matches found	No matches found	No matches found	No MS2		[M-H]-1
L-2-Methyltryptophan	C12 H14 N2 O2	No results	No results	Partial match	Full match	0.22	218.106	219.113	1.839	Multiple matches found	No matches found	Multiple matches found	Multiple matches found	No MS2		[M+H]+1
	C34 H57 N2 O4 P S2	Full match	No results	No results	No results	-1.7	652.349	651.341	7.089	No matches found	No matches found	No matches found	No matches found	DDA for preferred ion	Hexose-Hexose	[M-H]-1
CDP-ribitol	C14 H25 N3 O15 P2	No results	No results	Full match	Full match	-0.35	537.076	538.083	1.193	Single match found	No matches found	No matches found	Single match found	No MS2		[M+H]+1
	C26 H57 N10 O8 P	Full match	No results	No results	No results	0.56	668.41	669.417	7.766	No matches found	No matches found	No matches found	No matches found	DDA for preferred ion		[M+H]+1
	C3 H6 N8 O6	Full match	No results	No results	No results	0.33	250.041	251.048	1.77	No matches found	No matches found	No matches found	No matches found	DDA for preferred ion		[M+H]+1
		No results	No results	No results	No results		555.39	556.397	7.611	No matches found	No matches found	No matches found	No matches found	DDA for other ion		[M+H]+1
[Similar to: 3-Indoxyl sulphate; ΔMass: 67.9875 Da]	C7 H3 N7 O4 S	Full match	Invalid mass	No results	No results	1.2	280.997	279.99	4.802	No matches found	No matches found	No matches found	No matches found	DDA for preferred ion		[M-H]-1
PKHdiA-PC	C31 H56 N O11 P	No results	No results	No results	Full match	-0.02	649.359	648.352	7.766	No matches found	Multiple matches found	No matches found	No matches found	DDA for preferred ion	CO2	[M-H]-1
		No results	No results	No results	No results		325.309	326.316	8.502	No matches found	No matches found	No matches found	No matches found	No MS2		[M+H]+1
Tetrahydrocortisone	C21 H32 O5	Not the top hit	Full match	Full match	Full match	-0.11	364.225	365.232	3.683	Multiple matches found	Multiple matches found	Multiple matches found	Multiple matches found	DDA for preferred ion	H2O	[M+H]+1
		No results	No results	No results	No results		173.97	172.962	1.529	No matches found	No matches found	No matches found	No matches found	No MS2		[M-H]-1
β-Muricholic acid	C24 H40 O5	Full match	Full match	Not the top hit	Full match	-0.7	408.287	407.28	5.058	Multiple matches found	Multiple matches found	Multiple matches found	Multiple matches found	DDA for preferred ion		[M-H]-1
	C17 H17 O P S2	Full match	No results	No results	No match	0.56	332.046	333.053	0.897	No matches found	No matches found	Single match found	No matches found	No MS2		[M+H]+1
	C3 H4 N4 S	Full match	No results	No results	No results	-1.74	128.015	129.023	0.87	No matches found	No matches found	No matches found	No matches found	No MS2		[M+H]+1
		No results	No results	No results	No results		395.325	396.332	7.501	No matches found	No matches found	No matches found	No matches found	DDA for preferred ion		[M+H]+1
		No results	No results	No results	No results		677.864	678.871	0.978	No matches found	No matches found	No matches found	No matches found	DDA for preferred ion		[M+H]+1
(5Z_9E_14Z)-(8xi_11R_12S)-11_12-Epoxy-8-hydroxyicosa-5_9_14-trienoicacid	C20 H32 O4	Full match	No results	Partial match	Full match	0.06	336.23	335.223	6.598	Multiple matches found	Multiple matches found	Multiple matches found	Multiple matches found	No MS2		[M-H]-1
	C7 H N10 O3 P3	Full match	No results	No results	No results	-0.53	365.944	364.937	0.902	No matches found	No matches found	No matches found	No matches found	No MS2		[M-H]-1
	C4 H14 N9 O P	Full match	No results	No results	No match	-0.81	235.106	236.113	4.471	No matches found	No matches found	Single match found	No matches found	No MS2		[M+H]+1
	C37 H50 N4 O8	Full match	No results	No results	No match	-1.58	678.362	723.36	5.621	No matches found	Single match found	Multiple matches found	Single match found	DDA for preferred ion	Glucuronide	[M+FA-H]-1
Glucosyl (2E,6E,10x)-10,11-dihydroxy-2,6-farnesadienoate	C21 H36 O9	No results	Invalid mass	No results	Full match	-1.62	432.235	431.228	5.737	No matches found	No matches found	Single match found	No matches found	DDA for preferred ion		[M-H]-1
	C5 H3 N6 O3 P3	Full match	No results	No results	No results	-0.08	287.948	288.955	5.719	No matches found	No matches found	No matches found	No matches found	DDA for preferred ion		[M+H]+1
N-lauroyl glycine	C14 H27 N O3	Full match	No results	Full match	Full match	-0.32	257.199	256.192	7.263	No matches found	Single match found	Single match found	No matches found	DDA for preferred ion		[M-H]-1
	C16 H41 N8 O3 P	Full match	No results	No results	No results	-0.3	424.304	425.311	5.57	No matches found	No matches found	No matches found	No matches found	DDA for other ion		[M+H]+1
		No results	No results	No results	No results		452.362	453.369	6.582	No matches found	No matches found	No matches found	No matches found	No MS2		[M+H]+1
hexadecanedioic acid mono-L-carnitine ester	C23 H43 N O6	Full match	Invalid mass	Full match	Full match	0.12	429.309	430.316	5.279	No matches found	Single match found	Single match found	No matches found	DDA for preferred ion		[M+H]+1
	C12 H11 N7 O2	Full match	No results	No results	No results	1.32	285.098	286.105	5.643	No matches found	No matches found	No matches found	No matches found	DDA for preferred ion	CO	[M+H]+1
[FAhydroxy(20:4/2:0)]5S_12R-dihydroxy-6Z_8E_10E_14Z-eicosatetraene-1_20-dioicacid	C20 H30 O6	Full match	No results	Partial match	Full match	-0.81	366.204	365.197	3.572	Single match found	Multiple matches found	Multiple matches found	Multiple matches found	No MS2		[M-H]-1
		No results	No results	No results	No results		701.39	700.383	8.147	No matches found	No matches found	No matches found	No matches found	DDA for preferred ion		[M-H]-1
	C28 H59 N4 O2 P3	Full match	No results	No results	No results	0.43	576.385	577.393	7.657	No matches found	No matches found	No matches found	No matches found	No MS2		[M+H]+1
		No results	No results	No results	No results		308.863	307.856	0.179	No matches found	No matches found	No matches found	No matches found	DDA for preferred ion	CO2	[M-H]-1
[truncated: 6,831 more rows]
